# Supplementary material for: Genome Mining Revealed a High Biosynthetic Potential for Antifungal Streptomyces sp. S-2 Isolated from Black Soot
Source: Int J Mol Sci. 2020 Apr 7;21(7):2558. doi: 10.3390/ijms21072558 (PMC7177978; doi:10.3390/ijms21072558)
Supplement: Supplementary file 1 [file ijms-21-02558-s001.zip]

Archive with 5 entries (5 files):
- FIGURE_S1.tif
- S-2_Table_S1.docx
- S-2_Table_S2_Anti-SMASH results for all the strain used for BGCs analysis.xlsx
- S-2_Table_S3_List of strain used in phylogenetical analysis with basic statistics for their genomes and isolation sources.xlsx
- S-2_Table_S4_List of strain used in BGCs prediction with basic statistics for their genomes and isolation sources.xlsx
