# Supplementary material for: Genome Mining Revealed a High Biosynthetic Potential for Antifungal Streptomyces sp. S-2 Isolated from Black Soot
Source: Int J Mol Sci. 2020 Apr 7;21(7):2558. doi: 10.3390/ijms21072558 (PMC7177978; doi:10.3390/ijms21072558)
Supplement: Supplementary file 1 [file ijms-21-02558-s001.zip › S-2_Table_S2_Anti-SMASH results for all the strain used for BGCs analysis.xlsx]

## Sheet: antiSMASH
Region	Type	From	To	Most similar known cluster	Kolumna1	Similarity	Strain	Strain name
Region 3.1	NRPS	8528	41043	diisonitrile antibiotic SF2768	NRP	0.66	S-2	Streptomyces sp. S-2				S-2			103	0
Region 4.1	NRPS	1	30250	dechlorocuracomycin	NRP	0.16	S-2	Streptomyces sp. S-2				DSM 43816			5008	1
Region 6.1	NRPS	1	27653	surugamide A / surugamide D	NRP	0.19	S-2	Streptomyces sp. S-2				S4-7			A23	1
Region 16.1	T1PKS,NRPS-like	1	22016	levorin A3 / C06690 / FR-008-III / candicidin A / UNII-AP5PEF5W7U	Polyketide	0.66	S-2	Streptomyces sp. S-2				WYEC 108			A3(2)	1
Region 19.1	NRPS	1	20858	mannopeptimycin	NRP	0.37	S-2	Streptomyces sp. S-2				NRRL WC-3066			ACCC40021	1
Region 33.1	T1PKS	1	18159				S-2	Streptomyces sp. S-2				A3(2)			ATCC 14511	1
Region 43.1	T2PKS	1	16805	fredericamycin A	Polyketide:Type II	0.45	S-2	Streptomyces sp. S-2				A23			ATCC 23877	1
Region 46.1	T1PKS	1	16488	reedsmycins	Polyketide	0.2	S-2	Streptomyces sp. S-2				NF3			ATCC 27029	1
Region 50.1	bacteriocin	1	8813				S-2	Streptomyces sp. S-2				FR-008			ATCC 31159	1
Region 56.1	T1PKS	1	15272	ECO-02301	Polyketide	0.32	S-2	Streptomyces sp. S-2				ATCC 23877			BCW-1	1
Region 60.1	NRPS	1	14680				S-2	Streptomyces sp. S-2				ATCC 31159			CC71	1
Region 65.1	T1PKS	1	14101	candicidin	Polyketide	0.23	S-2	Streptomyces sp. S-2				J1074			DSM 43816	1
Region 67.1	terpene	3697	13999	phosphonoglycans	Saccharide	0.06	S-2	Streptomyces sp. S-2				NRRL 11379			FR-008	1
Region 74.1	T1PKS,NRPS	1	13542	antimycin	NRP:Cyclic depsipeptide + Polyketide:Modular type I	0.2	S-2	Streptomyces sp. S-2				ATCC 27029			GBA 94-10	1
Region 76.1	T1PKS,NRPS	1	13498	antimycin	NRP:Cyclic depsipeptide + Polyketide:Modular type I	0.13	S-2	Streptomyces sp. S-2				ZX01			GKU 895	1
Region 117.1	siderophore	4004	10744				S-2	Streptomyces sp. S-2				5008			ISID311	1
Region 118.1	siderophore	1	10733	desferrioxamin B	Other	1	S-2	Streptomyces sp. S-2				SM8			J1074	1
Region 139.1	NRPS	1	10029	mannopeptimycin	NRP	0.07	S-2	Streptomyces sp. S-2				GBA 94-10			JS01	1
Region 148.1	terpene	1	9567	hopene	Terpene	0.53	S-2	Streptomyces sp. S-2				PVA 94-07			KE1	1
Region 194.1	T3PKS	1	8472	herboxidiene	Polyketide	0.07	S-2	Streptomyces sp. S-2				NRRL 5491			KY5	1
Region 231.1	NRPS	1	7664				S-2	Streptomyces sp. S-2				JS01			MBRL 601	1
Region 239.1	NRPS	1	7538	desotamide	NRP	0.09	S-2	Streptomyces sp. S-2				MBRL 601			NF3	1
Region 251.1	NRPS-like	1	7313				S-2	Streptomyces sp. S-2				KY5			NRRL 11379	1
Region 272.1	NRPS	1	7000				S-2	Streptomyces sp. S-2				KE1			NRRL 5491	1
Region 275.1	terpene	1	6983	isorenieratene	Terpene	0.25	S-2	Streptomyces sp. S-2				GKU 895			NRRL WC-3066	1
Region 315.1	NRPS	1	6554	curacomycin	NRP	0.18	S-2	Streptomyces sp. S-2				CC71			PTY087I2	1
Region 327.1	lanthipeptide	1	6359				S-2	Streptomyces sp. S-2				PTY087I2			PVA 94-07	1
Region 355.1	T1PKS	1	6047				S-2	Streptomyces sp. S-2				So13.3			S-2	1
Region 357.1	T1PKS	1	6025				S-2	Streptomyces sp. S-2				ATCC 14511			S4-7	1
Region 375.1	NRPS	1	5847				S-2	Streptomyces sp. S-2				ACCC40021			SM254	0
Region 412.1	T1PKS	1	5494				S-2	Streptomyces sp. S-2				BCW-1			SM8	1
Region 501.1	NRPS-like	1	4785				S-2	Streptomyces sp. S-2				ISID311			So13.3	1
Region 514.1	ectoine	1	4689	ectoine	Other	0.75	S-2	Streptomyces sp. S-2							WYEC 108	1
Region 523.1	terpene	1	4631				S-2	Streptomyces sp. S-2							ZX01	1
Region 525.1	T1PKS	1	4600				S-2	Streptomyces sp. S-2
Region 578.1	terpene	1	4141				S-2	Streptomyces sp. S-2
Region 618.1	NRPS	1	3863				S-2	Streptomyces sp. S-2
Region 633.1	NRPS	1	3784				S-2	Streptomyces sp. S-2
Region 634.1	T1PKS	1	3778				S-2	Streptomyces sp. S-2
Region 690.1	NRPS	1	3409				S-2	Streptomyces sp. S-2
Region 717.1	NRPS	1	3289				S-2	Streptomyces sp. S-2
Region 730.1	NRPS	1	3179				S-2	Streptomyces sp. S-2
Region 747.1	NRPS	1	3061				S-2	Streptomyces sp. S-2
Region 797.1	NRPS	1	2796				S-2	Streptomyces sp. S-2
Region 816.1	NRPS	1	2701				S-2	Streptomyces sp. S-2
Region 854.1	NRPS	1	2511				S-2	Streptomyces sp. S-2
Region 890.1	terpene	1	2347	geosmin	Terpene	1	S-2	Streptomyces sp. S-2
Region 986.1	T1PKS	1	1980				S-2	Streptomyces sp. S-2
Region 1014.1	bacteriocin	1	1875				S-2	Streptomyces sp. S-2
Region 1018.1	NRPS	1	1858				S-2	Streptomyces sp. S-2
Region 1065.1	siderophore	1	1673				S-2	Streptomyces sp. S-2
Region 1076.1	T1PKS	1	1646				S-2	Streptomyces sp. S-2
Region 1092.1	terpene	1	1604	hopene	Terpene	0.15	S-2	Streptomyces sp. S-2
Region 1170.1	NRPS-like	1	1417				S-2	Streptomyces sp. S-2
Region 1309.1	terpene	1	1104	hopene	Terpene	0.15	S-2	Streptomyces sp. S-2
Region 1	NRPS	156248	212707				DSM 43816	Micromonospora echinospora DSM 43816
Region 2	NAGGN	1158185	1173054				DSM 43816	Micromonospora echinospora DSM 43816
Region 3	T1PKS	1438972	1490865	vazabitide A	NRP	0.04	DSM 43816	Micromonospora echinospora DSM 43816
Region 4	siderophore	1600797	1612647	desferrioxamine E	Other	1	DSM 43816	Micromonospora echinospora DSM 43816
Region 5	terpene	1824955	1843537	phosphonoglycans	Saccharide	0.03	DSM 43816	Micromonospora echinospora DSM 43816
Region 6	terpene	1919148	1939065	isorenieratene	Terpene	0.25	DSM 43816	Micromonospora echinospora DSM 43816
Region 7	lanthipeptide	2383749	2406458				DSM 43816	Micromonospora echinospora DSM 43816
Region 8	amglyccycl	2519709	2540902	gentamicin	Saccharide	0.26	DSM 43816	Micromonospora echinospora DSM 43816
Region 9	T3PKS	2703885	2743559	alkyl-O-dihydrogeranyl-methoxyhydroquinones	Terpene + Polyketide	0.57	DSM 43816	Micromonospora echinospora DSM 43816
Region 10	NRPS-like	3684695	3724564				DSM 43816	Micromonospora echinospora DSM 43816
Region 11	T3PKS	3919775	3957755	herbimycin A	Polyketide	0.1	DSM 43816	Micromonospora echinospora DSM 43816
Region 12	indole	3970976	3992166	pyrronazol B	NRP + Polyketide	0.13	DSM 43816	Micromonospora echinospora DSM 43816
Region 13	terpene	4329260	4348583				DSM 43816	Micromonospora echinospora DSM 43816
Region 14	bacteriocin,terpene	4515842	4539312	frankiamicin	Polyketide	0.21	DSM 43816	Micromonospora echinospora DSM 43816
Region 15	T1PKS,NRPS	4580869	4630422				DSM 43816	Micromonospora echinospora DSM 43816
Region 16	NRPS	4729992	4815149	telomycin	NRP	0.05	DSM 43816	Micromonospora echinospora DSM 43816
Region 17	T1PKS,other	5370138	5419716	cyphomycin	Polyketide	0.08	DSM 43816	Micromonospora echinospora DSM 43816
Region 18	NRPS,T1PKS,nucleoside	5451021	5785033	rifamycin	Polyketide	0.38	DSM 43816	Micromonospora echinospora DSM 43816
Region 19	lanthipeptide,bacteriocin	5895050	5924721	SapB	RiPP:Lanthipeptide	0.75	DSM 43816	Micromonospora echinospora DSM 43816
Region 20	NRPS	6002317	6055926	thiolutin	NRP	0.12	DSM 43816	Micromonospora echinospora DSM 43816
Region 21	T1PKS,hglE-KS,bacteriocin	6059804	6121987				DSM 43816	Micromonospora echinospora DSM 43816
Region 22	NRPS	6140740	6197131	gobichelin A / gobichelin B	NRP	0.33	DSM 43816	Micromonospora echinospora DSM 43816
Region 23	NRPS,T2PKS	6385528	6478676	WS79089A / hexaricin B / hexaricin C	Polyketide	0.15	DSM 43816	Micromonospora echinospora DSM 43816
Region 24	NRPS,T1PKS,betalactone,lassopeptide,PKS-like	6503183	6664038	fosfomycin	Other:Aminocoumarin	0.13	DSM 43816	Micromonospora echinospora DSM 43816
Region 25	NRPS,T3PKS	6743311	6793550	feglymycin	NRP	0.47	DSM 43816	Micromonospora echinospora DSM 43816
Region 26	T3PKS,T1PKS,NRPS	6800633	6912887	myxothiazol	NRP + Polyketide:Modular type I	0.42	DSM 43816	Micromonospora echinospora DSM 43816
Region 27	NRPS,T1PKS	7242537	7338423	sibiromycin	NRP	0.8	DSM 43816	Micromonospora echinospora DSM 43816
Region 28	T2PKS,PKS-like,T1PKS	7654817	7729353	TLN-05220	Polyketide	0.86	DSM 43816	Micromonospora echinospora DSM 43816
Region 5.1	terpene	27885	48892				S4-7	Streptomyces griseus S4-7
Region 7.1	bacteriocin,NRPS,T1PKS	130925	178174	SGR PTMs	NRP + Polyketide	1	S4-7	Streptomyces griseus S4-7
Region 13.1	NRPS,terpene	21184	84058	geosmin	Terpene	1	S4-7	Streptomyces griseus S4-7
Region 13.2	NRPS	104036	141986	streptobactin	NRP	0.88	S4-7	Streptomyces griseus S4-7
Region 14.1	siderophore	55278	69994				S4-7	Streptomyces griseus S4-7
Region 22.1	ectoine	183571	193969	ectoine	Other	1	S4-7	Streptomyces griseus S4-7
Region 23.1	lanthipeptide	56407	77588	AmfS	RiPP:Lanthipeptide	1	S4-7	Streptomyces griseus S4-7
Region 28.1	terpene	28746	49822	steffimycin D	Polyketide:Type II + Saccharide:Hybrid/tailoring	0.19	S4-7	Streptomyces griseus S4-7
Region 30.1	other	450	40646	C-1027	Polyketide:Iterative type I + Polyketide:Enediyne type I	0.45	S4-7	Streptomyces griseus S4-7
Region 34.1	NRPS,T1PKS	16841	65468	cystothiazole A	NRP + Polyketide	0.11	S4-7	Streptomyces griseus S4-7
Region 35.1	T3PKS	1	21975	alkylresorcinol	Polyketide	1	S4-7	Streptomyces griseus S4-7
Region 37.1	ectoine	8443	18817	showdomycin	Other	0.35	S4-7	Streptomyces griseus S4-7
Region 43.1	T1PKS	1	1547				S4-7	Streptomyces griseus S4-7
Region 46.1	NRPS	1	47794	coelichelin	NRP	0.81	S4-7	Streptomyces griseus S4-7
Region 46.2	T3PKS	89222	130340	herboxidiene	Polyketide	0.06	S4-7	Streptomyces griseus S4-7
Region 49.1	NRPS,T1PKS	1	40972	lidamycin	NRP + Polyketide	0.51	S4-7	Streptomyces griseus S4-7
Region 54.1	terpene	64225	90798	hopene	Terpene	0.69	S4-7	Streptomyces griseus S4-7
Region 62.1	butyrolactone	1	10637	coelimycin P1	Polyketide:Modular type I	0.16	S4-7	Streptomyces griseus S4-7
Region 64.1	terpene	23084	48627	isorenieratene	Terpene	1	S4-7	Streptomyces griseus S4-7
Region 65.1	NRPS,T1PKS	1	38355	daptomycin	NRP	0.06	S4-7	Streptomyces griseus S4-7
Region 66.1	NRPS	63726	108705	bottromycin A2	RiPP:Bottromycin	0.27	S4-7	Streptomyces griseus S4-7
Region 74.1	siderophore	24557	36335	desferrioxamin B	Other	1	S4-7	Streptomyces griseus S4-7
Region 88.1	terpene	9302	34299	isorenieratene	Terpene	0.87	S4-7	Streptomyces griseus S4-7
Region 92.1	lanthipeptide	1	22755				S4-7	Streptomyces griseus S4-7
Region 93.1	thiopeptide,LAP	45612	78182				S4-7	Streptomyces griseus S4-7
Region 94.1	bacteriocin	20044	31525				S4-7	Streptomyces griseus S4-7
Region 110.1	butyrolactone	1	7256	kedarcidin	Polyketide:Iterative type I + Polyketide:Enediyne type I	0.01	S4-7	Streptomyces griseus S4-7
Region 110.2	lanthipeptide	26999	49908	labyrinthopeptin A2 / labyrinthopeptin A1 / labyrinthopeptin A3	RiPP:Lanthipeptide	0.4	S4-7	Streptomyces griseus S4-7
Region 113.1	lassopeptide	12402	35099	keywimysin	RiPP	1	S4-7	Streptomyces griseus S4-7
Region 124.1	T1PKS	1	32243	WS9326	NRP	0.05	S4-7	Streptomyces griseus S4-7
Region 129.1	NRPS-like	1	6827				S4-7	Streptomyces griseus S4-7
Region 134.1	melanin	8888	15247	melanin	Other	1	S4-7	Streptomyces griseus S4-7
Region 1	nucleoside,NRPS-like,butyrolactone	17169	72901	herboxidiene	Polyketide	0.07	WYEC 108	Streptomyces lydicus WYEC 108
Region 2	lassopeptide	384099	405946				WYEC 108	Streptomyces lydicus WYEC 108
Region 3	NRPS,LAP,thiopeptide,CDPS	430915	499770	muraymycin C1	NRP + Polyketide	0.23	WYEC 108	Streptomyces lydicus WYEC 108
Region 4	T1PKS,NRPS-like,PKS-like,oligosaccharide,transAT-PKS	594119	828818	caniferolide A / caniferolide B / caniferolide C / caniferolide D	Polyketide:Modular type I	0.61	WYEC 108	Streptomyces lydicus WYEC 108
Region 5	T3PKS,lanthipeptide	863875	906994	SapB	RiPP:Lanthipeptide	1	WYEC 108	Streptomyces lydicus WYEC 108
Region 6	NRPS-like	1004695	1046642	stenothricin	NRP:Cyclic depsipeptide	0.13	WYEC 108	Streptomyces lydicus WYEC 108
Region 7	bacteriocin	1078962	1086367				WYEC 108	Streptomyces lydicus WYEC 108
Region 8	T2PKS	1118464	1190979	spore pigment	Polyketide	0.83	WYEC 108	Streptomyces lydicus WYEC 108
Region 9	NRPS,melanin,T1PKS	1211344	1388016	lydicamycin	NRP + Polyketide:Modular type I	0.96	WYEC 108	Streptomyces lydicus WYEC 108
Region 10	siderophore	1527062	1539513	vibrioferrin	Other	0.18	WYEC 108	Streptomyces lydicus WYEC 108
Region 11	blactam	1615118	1638619	valclavam / (-)-2-(2-hydroxyethyl)clavam	Other:Non-NRP beta-lactam	0.71	WYEC 108	Streptomyces lydicus WYEC 108
Region 12	siderophore	2221748	2230573	desferrioxamine E	Other	1	WYEC 108	Streptomyces lydicus WYEC 108
Region 13	ectoine	2319228	2329644	ectoine	Other	1	WYEC 108	Streptomyces lydicus WYEC 108
Region 14	T1PKS	3279881	3324607	tetronasin	Polyketide	0.05	WYEC 108	Streptomyces lydicus WYEC 108
Region 15	lanthipeptide	3938672	3959954	pentalenolactone	Terpene	0.15	WYEC 108	Streptomyces lydicus WYEC 108
Region 16	lanthipeptide	4039967	4062984				WYEC 108	Streptomyces lydicus WYEC 108
Region 17	terpene	4520042	4537633				WYEC 108	Streptomyces lydicus WYEC 108
Region 18	terpene	4956617	4978225	salinomycin	Polyketide:Modular type I	0.06	WYEC 108	Streptomyces lydicus WYEC 108
Region 19	TfuA-related,LAP,thiopeptide,NRPS,lassopeptide	5134934	5219055	A54145	NRP	0.13	WYEC 108	Streptomyces lydicus WYEC 108
Region 20	terpene	5848082	5867980				WYEC 108	Streptomyces lydicus WYEC 108
Region 21	siderophore	6747644	6762338	ficellomycin	NRP	0.03	WYEC 108	Streptomyces lydicus WYEC 108
Region 22	butyrolactone	6948186	6958456				WYEC 108	Streptomyces lydicus WYEC 108
Region 23	bacteriocin	7029325	7038692				WYEC 108	Streptomyces lydicus WYEC 108
Region 24	butyrolactone	7432679	7439760				WYEC 108	Streptomyces lydicus WYEC 108
Region 25	indole	7469843	7491138	CDA1b / CDA2a / CDA2b / CDA3a / CDA3b / CDA4a / CDA4b	NRP:Ca+-dependent lipopeptide	0.12	WYEC 108	Streptomyces lydicus WYEC 108
Region 26	NRPS-like	7516652	7557962	mycotrienin I	NRP + Polyketide	0.07	WYEC 108	Streptomyces lydicus WYEC 108
Region 27	terpene	7808551	7834001	hopene	Terpene	0.69	WYEC 108	Streptomyces lydicus WYEC 108
Region 28	hglE-KS,T1PKS	7953819	8005747	herboxidiene	Polyketide	0.04	WYEC 108	Streptomyces lydicus WYEC 108
Region 29	lanthipeptide	8163025	8187573				WYEC 108	Streptomyces lydicus WYEC 108
Region 30	bacteriocin	8254651	8266585				WYEC 108	Streptomyces lydicus WYEC 108
Region 31	butyrolactone	8556760	8567731	merochlorin A / merochlorin B / deschloro-merochlorin A / deschloro-merochlorin B / isochloro-merochlorin B / dichloro-merochlorin B / merochlorin D / merochlorin C	Terpene + Polyketide:Type III	0.04	WYEC 108	Streptomyces lydicus WYEC 108
Region 32	NRPS,other	8626208	8687263	deimino-antipain	NRP	0.66	WYEC 108	Streptomyces lydicus WYEC 108
Region 33	terpene	8720529	8746092	isorenieratene	Terpene	1	WYEC 108	Streptomyces lydicus WYEC 108
Region 34	amglyccycl	8945434	8969380	streptomycin	Saccharide	0.55	WYEC 108	Streptomyces lydicus WYEC 108
Region 2.1	NRPS-like,NRPS,T1PKS,lanthipeptide	2	123341	antimycin	NRP:Cyclic depsipeptide + Polyketide:Modular type I	1	NRRL WC-3066	Streptomyces griseus subsp. griseus NRRL WC-3066
Region 16.1	T1PKS	1	15333	funisamine	Polyketide	0.15	NRRL WC-3066	Streptomyces griseus subsp. griseus NRRL WC-3066
Region 24.1	terpene,NRPS	9656	87182	valinomycin / montanastatin	NRP + Saccharide:Hybrid/tailoring	0.13	NRRL WC-3066	Streptomyces griseus subsp. griseus NRRL WC-3066
Region 26.1	T1PKS	1	20402	X-14547	Polyketide	0.21	NRRL WC-3066	Streptomyces griseus subsp. griseus NRRL WC-3066
Region 40.1	NRPS	1	7527	surugamide A / surugamide D	NRP	0.19	NRRL WC-3066	Streptomyces griseus subsp. griseus NRRL WC-3066
Region 41.1	NRPS	1	22014	dechlorocuracomycin	NRP	0.08	NRRL WC-3066	Streptomyces griseus subsp. griseus NRRL WC-3066
Region 42.1	NRPS	1	13711	surugamide A / surugamide D	NRP	0.19	NRRL WC-3066	Streptomyces griseus subsp. griseus NRRL WC-3066
Region 45.1	NRPS	1	9452				NRRL WC-3066	Streptomyces griseus subsp. griseus NRRL WC-3066
Region 64.1	T1PKS	1	6311				NRRL WC-3066	Streptomyces griseus subsp. griseus NRRL WC-3066
Region 76.1	T1PKS	1	6181	hedamycin	Polyketide	0.06	NRRL WC-3066	Streptomyces griseus subsp. griseus NRRL WC-3066
Region 77.1	T1PKS	1	4749				NRRL WC-3066	Streptomyces griseus subsp. griseus NRRL WC-3066
Region 81.1	T1PKS	1	4525				NRRL WC-3066	Streptomyces griseus subsp. griseus NRRL WC-3066
Region 82.1	T1PKS	1	5661	funisamine	Polyketide	0.2	NRRL WC-3066	Streptomyces griseus subsp. griseus NRRL WC-3066
Region 89.1	NRPS	1	3190				NRRL WC-3066	Streptomyces griseus subsp. griseus NRRL WC-3066
Region 91.1	NRPS,T1PKS	768	50178	SGR PTMs	NRP + Polyketide	1	NRRL WC-3066	Streptomyces griseus subsp. griseus NRRL WC-3066
Region 106.1	bacteriocin	1	1814				NRRL WC-3066	Streptomyces griseus subsp. griseus NRRL WC-3066
Region 115.1	T3PKS	24878	65975	herboxidiene	Polyketide	0.12	NRRL WC-3066	Streptomyces griseus subsp. griseus NRRL WC-3066
Region 133.1	NRPS	34756	66035	surugamide A / surugamide D	NRP	0.61	NRRL WC-3066	Streptomyces griseus subsp. griseus NRRL WC-3066
Region 134.1	NRPS-like	1	22391	pepticinnamin E	NRP + Polyketide	0.13	NRRL WC-3066	Streptomyces griseus subsp. griseus NRRL WC-3066
Region 141.1	NRPS-like	3439	47269	indigoidine	NRP	0.8	NRRL WC-3066	Streptomyces griseus subsp. griseus NRRL WC-3066
Region 143.1	terpene	40830	55927	albaflavenone	Terpene	1	NRRL WC-3066	Streptomyces griseus subsp. griseus NRRL WC-3066
Region 146.1	NRPS	1	24872	scabichelin	NRP	0.3	NRRL WC-3066	Streptomyces griseus subsp. griseus NRRL WC-3066
Region 149.1	siderophore	20972	36003	ficellomycin	NRP	0.05	NRRL WC-3066	Streptomyces griseus subsp. griseus NRRL WC-3066
Region 152.1	bacteriocin	62238	72453				NRRL WC-3066	Streptomyces griseus subsp. griseus NRRL WC-3066
Region 152.2	terpene	153012	179576	hopene	Terpene	0.76	NRRL WC-3066	Streptomyces griseus subsp. griseus NRRL WC-3066
Region 153.1	thiopeptide,LAP	4006	36288	fluostatins M-Q	Polyketide	0.04	NRRL WC-3066	Streptomyces griseus subsp. griseus NRRL WC-3066
Region 157.1	NRPS	562	41209	mannopeptimycin	NRP	0.51	NRRL WC-3066	Streptomyces griseus subsp. griseus NRRL WC-3066
Region 160.1	terpene	10346	32631	geosmin	Terpene	1	NRRL WC-3066	Streptomyces griseus subsp. griseus NRRL WC-3066
Region 171.1	NRPS	4249	34274				NRRL WC-3066	Streptomyces griseus subsp. griseus NRRL WC-3066
Region 182.1	ectoine	14500	24898	ectoine	Other	1	NRRL WC-3066	Streptomyces griseus subsp. griseus NRRL WC-3066
Region 186.1	terpene,bacteriocin	94798	122117	isorenieratene	Terpene	0.75	NRRL WC-3066	Streptomyces griseus subsp. griseus NRRL WC-3066
Region 188.1	lanthipeptide	1	14749	AmfS	RiPP:Lanthipeptide	0.6	NRRL WC-3066	Streptomyces griseus subsp. griseus NRRL WC-3066
Region 190.1	bacteriocin	5719	16987				NRRL WC-3066	Streptomyces griseus subsp. griseus NRRL WC-3066
Region 195.1	siderophore	17076	30060	desferrioxamin B	Other	1	NRRL WC-3066	Streptomyces griseus subsp. griseus NRRL WC-3066
Region 200.1	T1PKS	1	34193	argimycin PI / argimycin PII / nigrifactin / argimycin PIV / argimycin PV / argimycin PVI / argimycin PIX	Polyketide:Modular type I	0.08	NRRL WC-3066	Streptomyces griseus subsp. griseus NRRL WC-3066
Region 1.1	hglE-KS,T1PKS	86694	139654	leinamycin	NRP + Polyketide:Modular type I + Polyketide:Trans-AT type I	0.02	A3(2)	Streptomyces coelicolor A3(2)
Region 1.2	terpene	166701	191657	isorenieratene	Terpene	1	A3(2)	Streptomyces coelicolor A3(2)
Region 1.3	lanthipeptide	246868	270397				A3(2)	Streptomyces coelicolor A3(2)
Region 1.4	NRPS	494260	544087	coelichelin	NRP	1	A3(2)	Streptomyces coelicolor A3(2)
Region 1.5	bacteriocin	791701	799942	informatipeptin	RiPP:Lanthipeptide	0.42	A3(2)	Streptomyces coelicolor A3(2)
Region 1.6	T3PKS	1258218	1297040	herboxidiene	Polyketide	0.08	A3(2)	Streptomyces coelicolor A3(2)
Region 1.7	ectoine	1995500	2005898	ectoine	Other	1	A3(2)	Streptomyces coelicolor A3(2)
Region 1.8	melanin	2939306	2949875	istamycin	Saccharide	0.04	A3(2)	Streptomyces coelicolor A3(2)
Region 1.9	siderophore	3034431	3045603	desferrioxamin B / desferrioxamine E	Other	0.83	A3(2)	Streptomyces coelicolor A3(2)
Region 1.10	NRPS	3524828	3603907	CDA1b / CDA2a / CDA2b / CDA3a / CDA3b / CDA4a / CDA4b	NRP:Ca+-dependent lipopeptide	0.87	A3(2)	Streptomyces coelicolor A3(2)
Region 1.11	T2PKS	5496474	5567376	actinorhodin	Polyketide:Type II	1	A3(2)	Streptomyces coelicolor A3(2)
Region 1.12	terpene	5671275	5691836	albaflavenone	Terpene	1	A3(2)	Streptomyces coelicolor A3(2)
Region 1.13	T2PKS	5751945	5824487	spore pigment	Polyketide	0.66	A3(2)	Streptomyces coelicolor A3(2)
Region 1.14	siderophore	6336091	6346443				A3(2)	Streptomyces coelicolor A3(2)
Region 1.15	NRPS-like,T1PKS	6429575	6475291	undecylprodigiosin	NRP + Polyketide	1	A3(2)	Streptomyces coelicolor A3(2)
Region 1.16	bacteriocin	6632343	6643659				A3(2)	Streptomyces coelicolor A3(2)
Region 1.17	terpene	6656904	6676224	geosmin	Terpene	1	A3(2)	Streptomyces coelicolor A3(2)
Region 1.18	siderophore	6842315	6855522	enduracidin	NRP	0.06	A3(2)	Streptomyces coelicolor A3(2)
Region 1.19	T1PKS,butyrolactone	6881335	6951537	coelimycin P1	Polyketide:Modular type I	1	A3(2)	Streptomyces coelicolor A3(2)
Region 1.20	NRPS	7088518	7135153	nogalamycin	Polyketide	0.4	A3(2)	Streptomyces coelicolor A3(2)
Region 1.21	lanthipeptide	7410645	7428411	SapB	RiPP:Lanthipeptide	1	A3(2)	Streptomyces coelicolor A3(2)
Region 1.22	terpene	7506308	7532117	hopene	Terpene	1	A3(2)	Streptomyces coelicolor A3(2)
Region 1.23	PKS-like,T1PKS	7570412	7618555	arsono-polyketide	Polyketide	0.95	A3(2)	Streptomyces coelicolor A3(2)
Region 1.24	lanthipeptide	7682907	7709360				A3(2)	Streptomyces coelicolor A3(2)
Region 1.25	other,T3PKS	7973470	8047403	germicidin	Other	1	A3(2)	Streptomyces coelicolor A3(2)
Region 1.26	indole	8269637	8290764	5-isoprenylindole-3-carboxylate β-D-glycosyl ester	Other	0.28	A3(2)	Streptomyces coelicolor A3(2)
Region 1.27	T3PKS,NRPS,terpene	8475102	8548352	coelibactin	NRP	1	A3(2)	Streptomyces coelicolor A3(2)
Region 2.1	terpene	201196	222794	lavendiol	Polyketide	0.06	A3(2)	Streptomyces coelicolor A3(2)
Region 2.2	furan,butyrolactone	226410	255381	methylenomycin A	Other	1	A3(2)	Streptomyces coelicolor A3(2)
Region 1.1	terpene	175565	196539	julichrome Q3-3 / julichrome Q3-5	Polyketide	0.22	A23	Streptomyces wadayamensis A23
Region 2.1	NRPS	211462	245008	dechlorocuracomycin	NRP	0.16	A23	Streptomyces wadayamensis A23
Region 3.1	bacteriocin,terpene	16935	44506	isorenieratene	Terpene	0.75	A23	Streptomyces wadayamensis A23
Region 3.2	T3PKS	127121	168218	herboxidiene	Polyketide	0.12	A23	Streptomyces wadayamensis A23
Region 3.3	T1PKS	173249	233314	nystatin A1	Polyketide:Modular type I + Saccharide:Hybrid/tailoring	0.22	A23	Streptomyces wadayamensis A23
Region 4.1	bacteriocin	52147	62362				A23	Streptomyces wadayamensis A23
Region 5.1	NRPS,terpene	1	59703	valinomycin / montanastatin	NRP + Saccharide:Hybrid/tailoring	0.13	A23	Streptomyces wadayamensis A23
Region 6.1	T1PKS,NRPS	79409	128819	SGR PTMs	NRP + Polyketide	1	A23	Streptomyces wadayamensis A23
Region 6.2	terpene	163721	190279	hopene	Terpene	0.76	A23	Streptomyces wadayamensis A23
Region 7.1	NRPS-like	168250	211630	indigoidine	NRP	0.8	A23	Streptomyces wadayamensis A23
Region 13.1	NRPS	8971	53917	scabichelin	NRP	0.3	A23	Streptomyces wadayamensis A23
Region 16.1	thiopeptide,LAP	1	19537	fluostatins M-Q	Polyketide	0.04	A23	Streptomyces wadayamensis A23
Region 17.1	NRPS	75344	119693				A23	Streptomyces wadayamensis A23
Region 20.1	NRPS,T1PKS,lanthipeptide,NRPS-like	18023	115111	antimycin	NRP:Cyclic depsipeptide + Polyketide:Modular type I	1	A23	Streptomyces wadayamensis A23
Region 21.1	NRPS	21847	82376	mannopeptimycin	NRP	0.51	A23	Streptomyces wadayamensis A23
Region 22.1	siderophore	18479	30299	desferrioxamin B	Other	1	A23	Streptomyces wadayamensis A23
Region 23.1	ectoine	14727	25125	ectoine	Other	1	A23	Streptomyces wadayamensis A23
Region 34.1	lassopeptide	1	14093	kanamycin	Saccharide	0.07	A23	Streptomyces wadayamensis A23
Region 37.1	NRPS	37839	63311	scabichelin	NRP	0.2	A23	Streptomyces wadayamensis A23
Region 40.1	terpene	26974	49259	geosmin	Terpene	1	A23	Streptomyces wadayamensis A23
Region 47.1	siderophore	14939	29970	ficellomycin	NRP	0.05	A23	Streptomyces wadayamensis A23
Region 51.1	NRPS	14393	45812	surugamide A / surugamide D	NRP	0.61	A23	Streptomyces wadayamensis A23
Region 59.1	NRPS	1	29427	surugamide A / surugamide D	NRP	0.47	A23	Streptomyces wadayamensis A23
Region 69.1	bacteriocin	5873	17201				A23	Streptomyces wadayamensis A23
Region 73.1	T1PKS	1	25174	aurantimycin A	NRP + Polyketide	0.09	A23	Streptomyces wadayamensis A23
Region 75.1	NRPS	1	22347	surugamide A / surugamide D	NRP	0.19	A23	Streptomyces wadayamensis A23
Region 77.1	T1PKS	1	21846				A23	Streptomyces wadayamensis A23
Region 87.1	NRPS	1	13263	surugamide A / surugamide D	NRP	0.19	A23	Streptomyces wadayamensis A23
Region 89.1	NRPS	1	12002				A23	Streptomyces wadayamensis A23
Region 90.1	T1PKS	1	11402	niphimycins C-E	Polyketide	0.29	A23	Streptomyces wadayamensis A23
Region 97.1	NRPS	1	9867	surugamide A / surugamide D	NRP	0.19	A23	Streptomyces wadayamensis A23
Region 101.1	lanthipeptide	1	8479	SAL-2242	RiPP:Lanthipeptide	0.44	A23	Streptomyces wadayamensis A23
Region 105.1	T1PKS	1	7293				A23	Streptomyces wadayamensis A23
Region 106.1	T1PKS	1	7287	naphthomycin A	Polyketide	0.15	A23	Streptomyces wadayamensis A23
Region 112.1	T1PKS	1	5918				A23	Streptomyces wadayamensis A23
Region 122.1	NRPS	1	2238	dechlorocuracomycin	NRP	0.08	A23	Streptomyces wadayamensis A23
Region 1.1	PKS-like	48084	87874	caboxamycin	NRP + Polyketide	0.6	NF3	Streptomyces scabrisporus NF3
Region 1.2	terpene	343200	363226				NF3	Streptomyces scabrisporus NF3
Region 1.3	terpene	584817	606685	polyoxypeptin	NRP + Polyketide	0.08	NF3	Streptomyces scabrisporus NF3
Region 1.4	T1PKS	940986	1011730	abyssomicin C / atrop-abyssomicin C	Polyketide:Modular type I	0.32	NF3	Streptomyces scabrisporus NF3
Region 1.5	NRPS-like,betalactone	1155105	1198144	nybomycin	Other	0.55	NF3	Streptomyces scabrisporus NF3
Region 1.6	betalactone,terpene	1282000	1327149	hopene	Terpene	0.46	NF3	Streptomyces scabrisporus NF3
Region 1.7	bacteriocin	1416333	1427145	ashimides	NRP	0.12	NF3	Streptomyces scabrisporus NF3
Region 1.8	siderophore	1465102	1475719				NF3	Streptomyces scabrisporus NF3
Region 1.9	siderophore	1617574	1633298	ficellomycin	NRP	0.09	NF3	Streptomyces scabrisporus NF3
Region 1.10	lanthipeptide	1673741	1696764	labyrinthopeptin A2 / labyrinthopeptin A1 / labyrinthopeptin A3	RiPP:Lanthipeptide	0.4	NF3	Streptomyces scabrisporus NF3
Region 1.11	hglE-KS,T1PKS,NRPS-like,lassopeptide	1751748	1829915	zorbamycin	NRP:Glycopeptide + Polyketide:Modular type I + Saccharide:Hybrid/tailoring	0.04	NF3	Streptomyces scabrisporus NF3
Region 1.12	T2PKS	2000286	2072774	steffimycin D	Polyketide:Type II + Saccharide:Hybrid/tailoring	0.63	NF3	Streptomyces scabrisporus NF3
Region 1.13	ladderane,NRPS	2791431	2858147	ishigamide	NRP + Polyketide	1	NF3	Streptomyces scabrisporus NF3
Region 1.14	other	5743212	5783934	himastatin	NRP	0.12	NF3	Streptomyces scabrisporus NF3
Region 1.15	T3PKS	5814229	5854597	alkylresorcinol	Polyketide	1	NF3	Streptomyces scabrisporus NF3
Region 1.16	NRPS	5884534	5931335	streptobactin	NRP	0.41	NF3	Streptomyces scabrisporus NF3
Region 1.17	NRPS,T1PKS	6034221	6141122	polyoxypeptin	NRP + Polyketide	0.75	NF3	Streptomyces scabrisporus NF3
Region 1.18	PKS-like	6153449	6194462	rustmicin	Polyketide:Iterative type I	0.33	NF3	Streptomyces scabrisporus NF3
Region 1.19	LAP,thiopeptide	6861346	6889943	taylorflavin A / taylorflavin B	Other	0.2	NF3	Streptomyces scabrisporus NF3
Region 1.20	NRPS	6890945	6942265	quartromicin A1	Polyketide	0.05	NF3	Streptomyces scabrisporus NF3
Region 1.21	T3PKS	6949905	6991119	merochlorin A / merochlorin B / deschloro-merochlorin A / deschloro-merochlorin B / isochloro-merochlorin B / dichloro-merochlorin B / merochlorin D / merochlorin C	Terpene + Polyketide:Type III	0.14	NF3	Streptomyces scabrisporus NF3
Region 2.1	NRPS	2	61566	himastatin	NRP	0.12	NF3	Streptomyces scabrisporus NF3
Region 2.2	siderophore	64531	78075				NF3	Streptomyces scabrisporus NF3
Region 2.3	NRPS,lanthipeptide	89884	144909				NF3	Streptomyces scabrisporus NF3
Region 2.4	lanthipeptide	190145	212657				NF3	Streptomyces scabrisporus NF3
Region 2.5	T1PKS,NRPS	234254	302447	sanglifehrin A	NRP + Polyketide	0.13	NF3	Streptomyces scabrisporus NF3
Region 2.6	lanthipeptide	420056	443097				NF3	Streptomyces scabrisporus NF3
Region 2.7	terpene	458948	479110				NF3	Streptomyces scabrisporus NF3
Region 2.8	terpene	586115	607257				NF3	Streptomyces scabrisporus NF3
Region 2.9	NRPS	645871	693342	aurantimycin A	NRP + Polyketide	0.06	NF3	Streptomyces scabrisporus NF3
Region 2.10	lanthipeptide	1010215	1031696	ulleungmycin	NRP	0.05	NF3	Streptomyces scabrisporus NF3
Region 2.11	lanthipeptide,NRPS	1056841	1106929	s56-p1	NRP	0.15	NF3	Streptomyces scabrisporus NF3
Region 3.1	CDPS	63182	83979				NF3	Streptomyces scabrisporus NF3
Region 3.2	NRPS	153147	209663	salinichelins	NRP	0.3	NF3	Streptomyces scabrisporus NF3
Region 3.3	lassopeptide	282373	305197				NF3	Streptomyces scabrisporus NF3
Region 3.4	hglE-KS	393404	444343				NF3	Streptomyces scabrisporus NF3
Region 3.5	T1PKS	529911	628539	ebelactone	Polyketide	0.13	NF3	Streptomyces scabrisporus NF3
Region 3.6	NRPS-like	634866	677766	kanamycin	Saccharide	0.02	NF3	Streptomyces scabrisporus NF3
Region 3.7	T3PKS,T2PKS	983806	1096234	spore pigment	Polyketide	0.83	NF3	Streptomyces scabrisporus NF3
Region 4.1	NRPS-like	127529	168805				NF3	Streptomyces scabrisporus NF3
Region 4.2	linaridin	278957	299873	legonaridin	RiPP	0.41	NF3	Streptomyces scabrisporus NF3
Region 4.3	T1PKS,NRPS,betalactone	317030	397643	triostin A	NRP	0.11	NF3	Streptomyces scabrisporus NF3
Region 4.4	terpene,other,NRPS-like,bacteriocin	586557	677808	ebelactone	Polyketide	0.05	NF3	Streptomyces scabrisporus NF3
Region 4.5	butyrolactone	703790	714749				NF3	Streptomyces scabrisporus NF3
Region 4.6	NRPS-like	924264	968331				NF3	Streptomyces scabrisporus NF3
Region 5.1	NRPS,lassopeptide	134779	200447	A54145	NRP	0.05	NF3	Streptomyces scabrisporus NF3
Region 5.2	lanthipeptide	206124	232596				NF3	Streptomyces scabrisporus NF3
Region 1.1	NRPS	198904	243684	diisonitrile antibiotic SF2768	NRP	0.66	FR-008	Streptomyces sp. FR-008
Region 1.2	terpene,NRPS	264538	340234	valinomycin / montanastatin	NRP + Saccharide:Hybrid/tailoring	0.13	FR-008	Streptomyces sp. FR-008
Region 1.3	T1PKS,NRPS	500578	548033	SGR PTMs	NRP + Polyketide	1	FR-008	Streptomyces sp. FR-008
Region 1.4	terpene	585282	610324	hopene	Terpene	0.76	FR-008	Streptomyces sp. FR-008
Region 1.5	bacteriocin	676347	684182				FR-008	Streptomyces sp. FR-008
Region 1.6	bacteriocin	1091911	1102217				FR-008	Streptomyces sp. FR-008
Region 1.7	NRPS	1362291	1423584	dechlorocuracomycin	NRP	0.16	FR-008	Streptomyces sp. FR-008
Region 1.8	siderophore	1493869	1507261	ficellomycin	NRP	0.05	FR-008	Streptomyces sp. FR-008
Region 1.9	terpene	1795163	1816113	geosmin	Terpene	1	FR-008	Streptomyces sp. FR-008
Region 1.10	terpene	2146435	2165864	julichrome Q3-3 / julichrome Q3-5	Polyketide	0.22	FR-008	Streptomyces sp. FR-008
Region 1.11	LAP,thiopeptide	2663378	2695851	fluostatins M-Q	Polyketide	0.04	FR-008	Streptomyces sp. FR-008
Region 1.12	lanthipeptide	2982337	3002327	AmfS	RiPP:Lanthipeptide	0.8	FR-008	Streptomyces sp. FR-008
Region 1.13	NRPS	3782321	3830690	gobichelin A / gobichelin B	NRP	0.22	FR-008	Streptomyces sp. FR-008
Region 1.14	NRPS	4077706	4182017	surugamide A / surugamide D	NRP	1	FR-008	Streptomyces sp. FR-008
Region 1.15	NRPS	4658970	4701883				FR-008	Streptomyces sp. FR-008
Region 1.16	siderophore	4930952	4942772	desferrioxamin B	Other	1	FR-008	Streptomyces sp. FR-008
Region 1.17	ectoine	5870763	5881161	ectoine	Other	1	FR-008	Streptomyces sp. FR-008
Region 1.18	NRPS-like	6573384	6616615	indigoidine	NRP	0.8	FR-008	Streptomyces sp. FR-008
Region 1.19	bacteriocin,terpene	6636977	6665225	isorenieratene	Terpene	0.85	FR-008	Streptomyces sp. FR-008
Region 1.20	T3PKS	6776964	6818061	herboxidiene	Polyketide	0.12	FR-008	Streptomyces sp. FR-008
Region 1.21	T1PKS,NRPS-like,NRPS,lanthipeptide	6824442	7090955	candicidin	Polyketide	1	FR-008	Streptomyces sp. FR-008
Region 1.1	T2PKS,butyrolactone	127762	213859	fluostatins M-Q	Polyketide	0.67	ATCC 23877	Streptomyces ambofaciens ATCC 23877
Region 1.2	terpene,NRPS,T1PKS	352107	411657	antimycin	NRP + Polyketide	1	ATCC 23877	Streptomyces ambofaciens ATCC 23877
Region 1.3	indole	706084	727211	5-isoprenylindole-3-carboxylate β-D-glycosyl ester	Other	0.23	ATCC 23877	Streptomyces ambofaciens ATCC 23877
Region 1.4	terpene	784459	815058	carotenoid	Terpene	0.27	ATCC 23877	Streptomyces ambofaciens ATCC 23877
Region 1.5	ectoine	2000972	2011370	ectoine	Other	1	ATCC 23877	Streptomyces ambofaciens ATCC 23877
Region 1.6	melanin	2873096	2883623	melanin	Other	0.8	ATCC 23877	Streptomyces ambofaciens ATCC 23877
Region 1.7	siderophore	2980926	2991871	desferrioxamin B / desferrioxamine E	Other	0.83	ATCC 23877	Streptomyces ambofaciens ATCC 23877
Region 1.8	butyrolactone	3469415	3478021	prejadomycin / rabelomycin / gaudimycin C / gaudimycin D / UWM6 / gaudimycin A	Polyketide:Type II + Saccharide:Hybrid/tailoring	0.04	ATCC 23877	Streptomyces ambofaciens ATCC 23877
Region 1.9	furan	4172601	4193614	methylenomycin A	Other	0.09	ATCC 23877	Streptomyces ambofaciens ATCC 23877
Region 1.10	NRPS	4539428	4600765	zorbamycin	NRP:Glycopeptide + Polyketide:Modular type I + Saccharide:Hybrid/tailoring	0.06	ATCC 23877	Streptomyces ambofaciens ATCC 23877
Region 1.11	terpene	5303655	5323095	albaflavenone	Terpene	1	ATCC 23877	Streptomyces ambofaciens ATCC 23877
Region 1.12	T2PKS	5357993	5430181	spore pigment	Polyketide	0.66	ATCC 23877	Streptomyces ambofaciens ATCC 23877
Region 1.13	siderophore	5867788	5878156				ATCC 23877	Streptomyces ambofaciens ATCC 23877
Region 1.14	oligosaccharide,T1PKS,NRPS	5967339	6143205	spiramycin	Polyketide	1	ATCC 23877	Streptomyces ambofaciens ATCC 23877
Region 1.15	bacteriocin	6235411	6245830				ATCC 23877	Streptomyces ambofaciens ATCC 23877
Region 1.16	terpene	6259807	6280958	geosmin	Terpene	1	ATCC 23877	Streptomyces ambofaciens ATCC 23877
Region 1.17	siderophore	6452952	6466082	grincamycin	Polyketide:Type II + Saccharide:Hybrid/tailoring	0.08	ATCC 23877	Streptomyces ambofaciens ATCC 23877
Region 1.18	terpene	6901409	6927295	hopene	Terpene	0.92	ATCC 23877	Streptomyces ambofaciens ATCC 23877
Region 1.19	NRPS	7172388	7240502	netropsin	NRP	1	ATCC 23877	Streptomyces ambofaciens ATCC 23877
Region 1.20	terpene	7277164	7296598				ATCC 23877	Streptomyces ambofaciens ATCC 23877
Region 1.21	bacteriocin	7314194	7324409	informatipeptin	RiPP:Lanthipeptide	0.42	ATCC 23877	Streptomyces ambofaciens ATCC 23877
Region 1.22	NRPS	7565299	7616302	coelichelin	NRP	1	ATCC 23877	Streptomyces ambofaciens ATCC 23877
Region 1.23	terpene	7630675	7650381	isorenieratene	Terpene	0.62	ATCC 23877	Streptomyces ambofaciens ATCC 23877
Region 1.24	T1PKS	7666256	7834600	stambomycin A / stambomycin B / stambomycin C / stambomycin D	Polyketide:Modular type I + Saccharide:Hybrid/tailoring	1	ATCC 23877	Streptomyces ambofaciens ATCC 23877
Region 1.25	lanthipeptide,terpene	7931838	7968985				ATCC 23877	Streptomyces ambofaciens ATCC 23877
Region 1.26	T1PKS	8007437	8054819	alanylclavam / 2-hydroxymethylclavam / 2-formyloxymethylclavam / clavam-2-carboxylate	Other:Non-NRP beta-lactam	0.18	ATCC 23877	Streptomyces ambofaciens ATCC 23877
Region 1.27	T2PKS,butyrolactone	8089907	8176435	fluostatins M-Q	Polyketide	0.72	ATCC 23877	Streptomyces ambofaciens ATCC 23877
Region 1	hglE-KS,NRPS,terpene	485142	562832	A54145	NRP	0.05	ATCC 31159	Streptomyces olivoreticuli subsp. olivoreticuli ATCC 31159
Region 2	NRPS,bacteriocin,terpene	581397	643851	ebelactone	Polyketide	0.05	ATCC 31159	Streptomyces olivoreticuli subsp. olivoreticuli ATCC 31159
Region 3	T1PKS,hglE-KS	677843	728847	borrelidin	Polyketide	0.05	ATCC 31159	Streptomyces olivoreticuli subsp. olivoreticuli ATCC 31159
Region 4	terpene,NRPS,lassopeptide	744247	824972	blasticidin S	Other	0.32	ATCC 31159	Streptomyces olivoreticuli subsp. olivoreticuli ATCC 31159
Region 5	hglE-KS	825014	874711	gobichelin A / gobichelin B	NRP	0.11	ATCC 31159	Streptomyces olivoreticuli subsp. olivoreticuli ATCC 31159
Region 6	hglE-KS,T1PKS	902650	952349				ATCC 31159	Streptomyces olivoreticuli subsp. olivoreticuli ATCC 31159
Region 7	NRPS	977829	1051783	deimino-antipain	NRP	0.66	ATCC 31159	Streptomyces olivoreticuli subsp. olivoreticuli ATCC 31159
Region 8	T1PKS,NRPS-like,terpene	1063741	1150667	argimycin PI / argimycin PII / nigrifactin / argimycin PIV / argimycin PV / argimycin PVI / argimycin PIX	Polyketide:Modular type I	0.13	ATCC 31159	Streptomyces olivoreticuli subsp. olivoreticuli ATCC 31159
Region 9	NRPS-like	1221130	1262212	paromomycin	Saccharide	0.07	ATCC 31159	Streptomyces olivoreticuli subsp. olivoreticuli ATCC 31159
Region 10	indole	1361921	1383523	reductasporine	Other	0.66	ATCC 31159	Streptomyces olivoreticuli subsp. olivoreticuli ATCC 31159
Region 11	NRPS,terpene	1386737	1449353	pyrrolomycin A / pyrrolomycin B / pyrrolomycin C / pyrrolomycin D	Polyketide	0.05	ATCC 31159	Streptomyces olivoreticuli subsp. olivoreticuli ATCC 31159
Region 12	lanthipeptide	1577808	1601375				ATCC 31159	Streptomyces olivoreticuli subsp. olivoreticuli ATCC 31159
Region 13	terpene,NRPS-like,T1PKS,NRPS,transAT-PKS	1608104	1831027	laidlomycin	Polyketide	0.87	ATCC 31159	Streptomyces olivoreticuli subsp. olivoreticuli ATCC 31159
Region 14	T3PKS	1966081	2004745	violapyrone B	Polyketide	0.28	ATCC 31159	Streptomyces olivoreticuli subsp. olivoreticuli ATCC 31159
Region 15	NRPS,T1PKS,PKS-like,blactam,terpene	2118647	2280114	valclavam / (-)-2-(2-hydroxyethyl)clavam	Other:Non-NRP beta-lactam	0.57	ATCC 31159	Streptomyces olivoreticuli subsp. olivoreticuli ATCC 31159
Region 16	blactam	2416038	2437867	tabtoxin	Other	0.13	ATCC 31159	Streptomyces olivoreticuli subsp. olivoreticuli ATCC 31159
Region 17	amglyccycl	2485144	2504772	steffimycin D	Polyketide:Type II + Saccharide:Hybrid/tailoring	0.16	ATCC 31159	Streptomyces olivoreticuli subsp. olivoreticuli ATCC 31159
Region 18	NRPS-like	2752730	2794109	BD-12	NRP	0.75	ATCC 31159	Streptomyces olivoreticuli subsp. olivoreticuli ATCC 31159
Region 19	siderophore	2831673	2844794				ATCC 31159	Streptomyces olivoreticuli subsp. olivoreticuli ATCC 31159
Region 20	ectoine	3007845	3018243	ectoine	Other	1	ATCC 31159	Streptomyces olivoreticuli subsp. olivoreticuli ATCC 31159
Region 21	lanthipeptide	3432701	3455373	informatipeptin	RiPP:Lanthipeptide	0.42	ATCC 31159	Streptomyces olivoreticuli subsp. olivoreticuli ATCC 31159
Region 22	melanin,T2PKS	3920197	3994462	granaticin	Polyketide:Type II	0.27	ATCC 31159	Streptomyces olivoreticuli subsp. olivoreticuli ATCC 31159
Region 23	T3PKS,NRPS,butyrolactone	5221002	5311743	indigoidine	NRP	0.8	ATCC 31159	Streptomyces olivoreticuli subsp. olivoreticuli ATCC 31159
Region 24	NRPS,T3PKS,lassopeptide	5411819	5489530	vazabitide A	NRP	0.67	ATCC 31159	Streptomyces olivoreticuli subsp. olivoreticuli ATCC 31159
Region 25	melanin	5655422	5665859	melanin	Other	1	ATCC 31159	Streptomyces olivoreticuli subsp. olivoreticuli ATCC 31159
Region 26	lassopeptide	5919473	5940048	aborycin	RiPP	0.14	ATCC 31159	Streptomyces olivoreticuli subsp. olivoreticuli ATCC 31159
Region 27	butyrolactone	6533019	6542333	neocarzinostatin	Polyketide:Iterative type I + Polyketide:Enediyne type I	0.04	ATCC 31159	Streptomyces olivoreticuli subsp. olivoreticuli ATCC 31159
Region 28	terpene	6629458	6649742	pentamycin	Polyketide	0.13	ATCC 31159	Streptomyces olivoreticuli subsp. olivoreticuli ATCC 31159
Region 29	siderophore	6908507	6919669				ATCC 31159	Streptomyces olivoreticuli subsp. olivoreticuli ATCC 31159
Region 30	T1PKS,NRPS	7075401	7290027	mediomycin A	Polyketide	0.81	ATCC 31159	Streptomyces olivoreticuli subsp. olivoreticuli ATCC 31159
Region 31	NRPS,indole,PKS-like,amglyccycl	7515585	7574799	formicamycins A-M	Polyketide	0.2	ATCC 31159	Streptomyces olivoreticuli subsp. olivoreticuli ATCC 31159
Region 32	NRPS	7607347	7650592	streptobactin	NRP	0.29	ATCC 31159	Streptomyces olivoreticuli subsp. olivoreticuli ATCC 31159
Region 33	NRPS-like,terpene,bacteriocin	7696271	7760481	hopene	Terpene	0.76	ATCC 31159	Streptomyces olivoreticuli subsp. olivoreticuli ATCC 31159
Region 34	NRPS,terpene	7864764	7930134	streptobactin	NRP	0.47	ATCC 31159	Streptomyces olivoreticuli subsp. olivoreticuli ATCC 31159
Region 35	lassopeptide	8074765	8097345	citrulassin B	RiPP	0.4	ATCC 31159	Streptomyces olivoreticuli subsp. olivoreticuli ATCC 31159
Region 36	T1PKS	8154646	8222929	tetronomycin	Polyketide	0.24	ATCC 31159	Streptomyces olivoreticuli subsp. olivoreticuli ATCC 31159
Region 37	T1PKS	8306343	8420601	levorin A3 / C06690 / FR-008-III / candicidin A / UNII-AP5PEF5W7U	Polyketide	0.66	ATCC 31159	Streptomyces olivoreticuli subsp. olivoreticuli ATCC 31159
Region 38	siderophore	8436706	8448490	desferrioxamine E	Other	1	ATCC 31159	Streptomyces olivoreticuli subsp. olivoreticuli ATCC 31159
Region 39	NRPS	8456767	8518033	calicheamicin	Polyketide	0.02	ATCC 31159	Streptomyces olivoreticuli subsp. olivoreticuli ATCC 31159
Region 40	butyrolactone	8551549	8562364				ATCC 31159	Streptomyces olivoreticuli subsp. olivoreticuli ATCC 31159
Region 1.1	T1PKS,NRPS-like,NRPS,lanthipeptide	1	270813	levorin A3 / C06690 / FR-008-III / candicidin A / UNII-AP5PEF5W7U	Polyketide	1	J1074	Streptomyces albus J1074
Region 1.2	T3PKS	277204	318301	herboxidiene	Polyketide	0.12	J1074	Streptomyces albus J1074
Region 1.3	terpene,bacteriocin	411085	438443	isorenieratene	Terpene	0.54	J1074	Streptomyces albus J1074
Region 1.4	NRPS-like	460011	503190	indigoidine	NRP	0.8	J1074	Streptomyces albus J1074
Region 1.5	ectoine	1198998	1209396	ectoine	Other	1	J1074	Streptomyces albus J1074
Region 1.6	siderophore	2090894	2101484	desferrioxamin B	Other	1	J1074	Streptomyces albus J1074
Region 1.7	NRPS	2331244	2374285				J1074	Streptomyces albus J1074
Region 1.8	NRPS	2863884	2968685	surugamide A / surugamide D	NRP	0.9	J1074	Streptomyces albus J1074
Region 1.9	NRPS	3240067	3287833	gobichelin A / gobichelin B	NRP	0.27	J1074	Streptomyces albus J1074
Region 1.10	lanthipeptide	4102849	4125428	SAL-2242	RiPP:Lanthipeptide	1	J1074	Streptomyces albus J1074
Region 1.11	bacteriocin	4269159	4278542				J1074	Streptomyces albus J1074
Region 1.12	LAP,thiopeptide	4431440	4463661	fluostatins M-Q	Polyketide	0.04	J1074	Streptomyces albus J1074
Region 1.13	terpene	4955531	4975605	julichrome Q3-3 / julichrome Q3-5	Polyketide	0.25	J1074	Streptomyces albus J1074
Region 1.14	terpene	5291613	5311550	geosmin	Terpene	1	J1074	Streptomyces albus J1074
Region 1.15	siderophore	5560787	5575815	ficellomycin	NRP	0.05	J1074	Streptomyces albus J1074
Region 1.16	NRPS	5646427	5704780	desotamide	NRP	0.22	J1074	Streptomyces albus J1074
Region 1.17	bacteriocin	5952315	5962579				J1074	Streptomyces albus J1074
Region 1.18	PKS-like	6134598	6175647	paulomycin	Other	0.66	J1074	Streptomyces albus J1074
Region 1.19	bacteriocin	6419870	6430085				J1074	Streptomyces albus J1074
Region 1.20	terpene	6515855	6537432	hopene	Terpene	0.61	J1074	Streptomyces albus J1074
Region 1.21	T1PKS,NRPS	6572018	6621428	SGR PTMs	NRP + Polyketide	1	J1074	Streptomyces albus J1074
Region 1.22	NRPS	6785561	6813830				J1074	Streptomyces albus J1074
Region 1.1	NRPS,T1PKS	73182	122777	kanamycin	Saccharide	0.02	NRRL 11379	Streptomyces roseosporus NRRL 11379
Region 1.2	NRPS	447593	527259	daptomycin	NRP	0.59	NRRL 11379	Streptomyces roseosporus NRRL 11379
Region 1.3	nucleoside,T1PKS,NRPS-like	666440	748834	divergolide A / divergolide B / divergolide C / divergolide D	Polyketide:Modular type I	0.44	NRRL 11379	Streptomyces roseosporus NRRL 11379
Region 1.4	terpene	859808	878626	steffimycin D	Polyketide:Type II + Saccharide:Hybrid/tailoring	0.13	NRRL 11379	Streptomyces roseosporus NRRL 11379
Region 1.5	NRPS	977767	1040040	stenothricin	NRP:Cyclic depsipeptide	0.95	NRRL 11379	Streptomyces roseosporus NRRL 11379
Region 1.6	ectoine	1341054	1351452	ectoine	Other	1	NRRL 11379	Streptomyces roseosporus NRRL 11379
Region 1.7	lanthipeptide	2374890	2395870				NRRL 11379	Streptomyces roseosporus NRRL 11379
Region 1.8	siderophore	2483916	2494843	desferrioxamin B	Other	1	NRRL 11379	Streptomyces roseosporus NRRL 11379
Region 1.9	NRPS	3401011	3471112	napsamycin A / napsamycin B / napsamycin C / napsamycin D / mureidomycin A / mureidomycin B	NRP:Uridylpeptide + Other:Nucleoside	0.96	NRRL 11379	Streptomyces roseosporus NRRL 11379
Region 1.10	other,phosphonate,NRPS,betalactone	3597437	3651033	FR-900098	Other	0.9	NRRL 11379	Streptomyces roseosporus NRRL 11379
Region 1.11	T2PKS	4113414	4185944	arixanthomycin A / arixanthomycin B / arixanthomycin C	Polyketide:Type II + Saccharide:Hybrid/tailoring	0.14	NRRL 11379	Streptomyces roseosporus NRRL 11379
Region 1.12	NRPS,siderophore,lassopeptide	4291038	4361874	keywimysin	RiPP	1	NRRL 11379	Streptomyces roseosporus NRRL 11379
Region 1.13	lanthipeptide	4494556	4516887	SRO15-3108	RiPP:Lanthipeptide	1	NRRL 11379	Streptomyces roseosporus NRRL 11379
Region 1.14	NRPS	5126771	5173789	WS9326	NRP	0.07	NRRL 11379	Streptomyces roseosporus NRRL 11379
Region 1.15	lanthipeptide	5268854	5291673	AmfS	RiPP:Lanthipeptide	1	NRRL 11379	Streptomyces roseosporus NRRL 11379
Region 1.16	terpene	5654165	5673326				NRRL 11379	Streptomyces roseosporus NRRL 11379
Region 1.17	NRPS	5687531	5742374	BD-12	NRP	0.17	NRRL 11379	Streptomyces roseosporus NRRL 11379
Region 1.18	siderophore	6099636	6114380				NRRL 11379	Streptomyces roseosporus NRRL 11379
Region 1.19	T1PKS,oligosaccharide	6150857	6260953	auroramycin	Polyketide	0.79	NRRL 11379	Streptomyces roseosporus NRRL 11379
Region 1.20	NRPS	6273380	6335094	arylomycin	NRP:Lipopeptide	1	NRRL 11379	Streptomyces roseosporus NRRL 11379
Region 1.21	NRPS,T1PKS	6437551	6491449	collismycin A	NRP + Polyketide:Modular type I	0.85	NRRL 11379	Streptomyces roseosporus NRRL 11379
Region 1.22	bacteriocin	6592693	6601557				NRRL 11379	Streptomyces roseosporus NRRL 11379
Region 1.23	terpene	7178139	7204712	hopene	Terpene	0.69	NRRL 11379	Streptomyces roseosporus NRRL 11379
Region 1.24	T1PKS,NRPS	7285007	7333181	SGR PTMs	NRP + Polyketide	1	NRRL 11379	Streptomyces roseosporus NRRL 11379
Region 1.25	bacteriocin	7371267	7382064	tetronasin	Polyketide	0.03	NRRL 11379	Streptomyces roseosporus NRRL 11379
Region 1.26	T1PKS,NRPS	7498892	7548028	valinomycin / montanastatin	NRP + Saccharide:Hybrid/tailoring	0.13	NRRL 11379	Streptomyces roseosporus NRRL 11379
Region 1.27	melanin	7582447	7592929	melanin	Other	1	NRRL 11379	Streptomyces roseosporus NRRL 11379
Region 1.28	T3PKS	7627898	7668950	tetronasin	Polyketide	0.11	NRRL 11379	Streptomyces roseosporus NRRL 11379
Region 1.29	T1PKS,NRPS	7754272	7806418	kanamycin	Saccharide	0.02	NRRL 11379	Streptomyces roseosporus NRRL 11379
Region 1	terpene	235584	256063	isorenieratene	Terpene	0.25	ATCC 27029	Micromonospora aurantiaca ATCC 27029
Region 2	terpene	340268	359850	phosphonoglycans	Saccharide	0.03	ATCC 27029	Micromonospora aurantiaca ATCC 27029
Region 3	NAGGN	914090	928902				ATCC 27029	Micromonospora aurantiaca ATCC 27029
Region 4	NRPS	1913175	1961370	landepoxcin	NRP + Polyketide	0.11	ATCC 27029	Micromonospora aurantiaca ATCC 27029
Region 5	NRPS,T1PKS	2596116	2825950	naphthomycin A	Polyketide	0.4	ATCC 27029	Micromonospora aurantiaca ATCC 27029
Region 6	T1PKS	2831481	2875688	dynemicin A	Polyketide	0.1	ATCC 27029	Micromonospora aurantiaca ATCC 27029
Region 7	siderophore,NRPS,T1PKS,PKS-like	2949892	3052552	azicemicin B	Polyketide	0.13	ATCC 27029	Micromonospora aurantiaca ATCC 27029
Region 8	NRPS,T1PKS	3147804	3213313	crochelin A	NRP + Polyketide	0.07	ATCC 27029	Micromonospora aurantiaca ATCC 27029
Region 9	terpene	3680161	3700086	nocathiacin	RiPP:Thiopeptide	0.04	ATCC 27029	Micromonospora aurantiaca ATCC 27029
Region 10	T2PKS	3884670	3955184	paramagnetoquinone 1 / paramagnetoquinone 2	Polyketide	0.25	ATCC 27029	Micromonospora aurantiaca ATCC 27029
Region 11	NRPS,oligosaccharide,terpene	4132061	4190928	lobosamide A / lobosamide B / lobosamide C	Polyketide	0.13	ATCC 27029	Micromonospora aurantiaca ATCC 27029
Region 12	PKS-like,NRPS,transAT-PKS	4352067	4447076	leinamycin	NRP + Polyketide:Modular type I + Polyketide:Trans-AT type I	0.15	ATCC 27029	Micromonospora aurantiaca ATCC 27029
Region 13	other,oligosaccharide,T2PKS	4502288	4597849	komodoquinone B	Polyketide:Type II + Saccharide:Hybrid/tailoring	0.7	ATCC 27029	Micromonospora aurantiaca ATCC 27029
Region 14	lanthipeptide	4650762	4676347				ATCC 27029	Micromonospora aurantiaca ATCC 27029
Region 15	terpene,bacteriocin	4852322	4876322	lymphostin / neolymphostinol B / lymphostinol / neolymphostin B	NRP + Polyketide	0.33	ATCC 27029	Micromonospora aurantiaca ATCC 27029
Region 16	terpene	5021463	5042413				ATCC 27029	Micromonospora aurantiaca ATCC 27029
Region 17	T3PKS	6489908	6530969	alkyl-O-dihydrogeranyl-methoxyhydroquinones	Terpene + Polyketide	0.71	ATCC 27029	Micromonospora aurantiaca ATCC 27029
Region 18	lanthipeptide	6828283	6853503				ATCC 27029	Micromonospora aurantiaca ATCC 27029
Region 1.1	T1PKS,hglE-KS	32321	84798				ZX01	Streptomyces kanasensis ZX01
Region 2.1	siderophore	180883	189602	ficellomycin	NRP	0.05	ZX01	Streptomyces kanasensis ZX01
Region 3.1	lassopeptide	18630	41325	citrulassin D	RiPP	1	ZX01	Streptomyces kanasensis ZX01
Region 4.1	terpene	55823	76115				ZX01	Streptomyces kanasensis ZX01
Region 4.2	terpene	119149	140210				ZX01	Streptomyces kanasensis ZX01
Region 6.1	terpene	39446	61665	geosmin	Terpene	1	ZX01	Streptomyces kanasensis ZX01
Region 7.1	melanin	84300	94587	istamycin	Saccharide	0.08	ZX01	Streptomyces kanasensis ZX01
Region 10.1	PKS-like,phenazine	7987	49063	streptophenazine B / streptophenazine C / streptophenazine F / streptophenazine G / streptophenazine H	NRP + Polyketide	0.53	ZX01	Streptomyces kanasensis ZX01
Region 13.1	phenazine	37297	57785	marinophenazine A / phenaziterpene A	Other:Phenazine	0.3	ZX01	Streptomyces kanasensis ZX01
Region 17.1	T1PKS	13663	61120	monensin	Polyketide	0.05	ZX01	Streptomyces kanasensis ZX01
Region 23.1	siderophore	1	11544	desferrioxamin B	Other	1	ZX01	Streptomyces kanasensis ZX01
Region 30.1	phosphonate	1	34405	phosphonoacetic Acid	Other	0.3	ZX01	Streptomyces kanasensis ZX01
Region 30.2	bacteriocin	45699	57147	enduracidin	NRP	0.04	ZX01	Streptomyces kanasensis ZX01
Region 31.1	terpene	32044	58653	hopene	Terpene	0.61	ZX01	Streptomyces kanasensis ZX01
Region 35.1	terpene	41662	62261	ikarugamycin	NRP + Polyketide:Iterative type I	0.08	ZX01	Streptomyces kanasensis ZX01
Region 39.1	terpene	39904	59882	isorenieratene	Terpene	1	ZX01	Streptomyces kanasensis ZX01
Region 41.1	NRPS,T1PKS,butyrolactone	1	58607	ebelactone	Polyketide	0.16	ZX01	Streptomyces kanasensis ZX01
Region 56.1	other	17977	44974	tetrocarcin A	Polyketide	0.04	ZX01	Streptomyces kanasensis ZX01
Region 59.1	T3PKS	19465	42521	merochlorin A / merochlorin B / deschloro-merochlorin A / deschloro-merochlorin B / isochloro-merochlorin B / dichloro-merochlorin B / merochlorin D / merochlorin C	Terpene + Polyketide:Type III	0.04	ZX01	Streptomyces kanasensis ZX01
Region 74.1	ectoine	2911	13309	ectoine	Other	1	ZX01	Streptomyces kanasensis ZX01
Region 94.1	thiopeptide	1	22641	granaticin	Polyketide:Type II	0.08	ZX01	Streptomyces kanasensis ZX01
Region 98.1	NRPS	1	22529				ZX01	Streptomyces kanasensis ZX01
Region 114.1	siderophore	10308	18860	ficellomycin	NRP	0.07	ZX01	Streptomyces kanasensis ZX01
Region 1.1	amglyccycl	358727	379965	validamycin A	Polyketide + Other:Cyclitol	0.51	5008	Streptomyces hygroscopicus subsp. jinggangensis 5008
Region 1.2	other,T1PKS	392106	447593	validamycin A	Polyketide + Other:Cyclitol	0.18	5008	Streptomyces hygroscopicus subsp. jinggangensis 5008
Region 1.3	bacteriocin	702993	712753				5008	Streptomyces hygroscopicus subsp. jinggangensis 5008
Region 1.4	NRPS	725899	784025	altemicidin / SB-203207 / SB-203208	Alkaloid	0.22	5008	Streptomyces hygroscopicus subsp. jinggangensis 5008
Region 1.5	T3PKS	869797	910464	fluostatins M-Q	Polyketide	0.16	5008	Streptomyces hygroscopicus subsp. jinggangensis 5008
Region 1.6	terpene	997169	1016872	kedarcidin	Polyketide:Iterative type I + Polyketide:Enediyne type I	0.02	5008	Streptomyces hygroscopicus subsp. jinggangensis 5008
Region 1.7	terpene	1059965	1080071				5008	Streptomyces hygroscopicus subsp. jinggangensis 5008
Region 1.8	siderophore	1105447	1118542	natamycin	Polyketide	0.09	5008	Streptomyces hygroscopicus subsp. jinggangensis 5008
Region 1.9	NRPS,phenazine	1335199	1388344	rimosamide	NRP	0.35	5008	Streptomyces hygroscopicus subsp. jinggangensis 5008
Region 1.10	T2PKS	1389287	1461684	dactylocycline A	Polyketide	0.28	5008	Streptomyces hygroscopicus subsp. jinggangensis 5008
Region 1.11	NRPS,T1PKS	1490586	1547148	antimycin	NRP + Polyketide	0.93	5008	Streptomyces hygroscopicus subsp. jinggangensis 5008
Region 1.12	NRPS	1622346	1694645	cadaside A / cadaside B	NRP	0.33	5008	Streptomyces hygroscopicus subsp. jinggangensis 5008
Region 1.13	T1PKS	1811352	1855127	mycotrienin I	NRP + Polyketide	0.07	5008	Streptomyces hygroscopicus subsp. jinggangensis 5008
Region 1.14	NRPS,lanthipeptide,terpene	1981959	2054303	carotenoid	Terpene	0.54	5008	Streptomyces hygroscopicus subsp. jinggangensis 5008
Region 1.15	NRPS	2206114	2260517	(2S,6R)-diamino-(5R,7)-dihydroxy-heptanoic acid	NRP	0.09	5008	Streptomyces hygroscopicus subsp. jinggangensis 5008
Region 1.16	T1PKS	2293648	2404726	sceliphrolactam	Polyketide	0.92	5008	Streptomyces hygroscopicus subsp. jinggangensis 5008
Region 1.17	T3PKS	3139058	3179330	herboxidiene	Polyketide	0.08	5008	Streptomyces hygroscopicus subsp. jinggangensis 5008
Region 1.18	ectoine	3881676	3892080	ectoine	Other	1	5008	Streptomyces hygroscopicus subsp. jinggangensis 5008
Region 1.19	T2PKS	4236729	4309240	spore pigment	Polyketide	0.83	5008	Streptomyces hygroscopicus subsp. jinggangensis 5008
Region 1.20	furan,butyrolactone	4591929	4620507	methylenomycin A	Other	0.19	5008	Streptomyces hygroscopicus subsp. jinggangensis 5008
Region 1.21	melanin	4830523	4841017	istamycin	Saccharide	0.04	5008	Streptomyces hygroscopicus subsp. jinggangensis 5008
Region 1.22	siderophore	4932770	4943395	desferrioxamin B / desferrioxamine E	Other	0.83	5008	Streptomyces hygroscopicus subsp. jinggangensis 5008
Region 1.23	NRPS	6461370	6509792	caniferolide A / caniferolide B / caniferolide C / caniferolide D	Polyketide:Modular type I	0.04	5008	Streptomyces hygroscopicus subsp. jinggangensis 5008
Region 1.24	NRPS,ladderane	6727979	6795282	ishigamide	NRP + Polyketide	1	5008	Streptomyces hygroscopicus subsp. jinggangensis 5008
Region 1.25	terpene	7198051	7216600	albaflavenone	Terpene	1	5008	Streptomyces hygroscopicus subsp. jinggangensis 5008
Region 1.26	siderophore	7849551	7859270				5008	Streptomyces hygroscopicus subsp. jinggangensis 5008
Region 1.27	bacteriocin,NRPS	8012614	8073934	stenothricin	NRP:Cyclic depsipeptide	0.13	5008	Streptomyces hygroscopicus subsp. jinggangensis 5008
Region 1.28	bacteriocin	8112884	8122979				5008	Streptomyces hygroscopicus subsp. jinggangensis 5008
Region 1.29	terpene	8147723	8169099	geosmin	Terpene	1	5008	Streptomyces hygroscopicus subsp. jinggangensis 5008
Region 1.30	siderophore	8310258	8323412	grincamycin	Polyketide:Type II + Saccharide:Hybrid/tailoring	0.08	5008	Streptomyces hygroscopicus subsp. jinggangensis 5008
Region 1.31	butyrolactone	8346245	8354081	methylenomycin A	Other	0.14	5008	Streptomyces hygroscopicus subsp. jinggangensis 5008
Region 1.32	terpene	8696575	8723398	hopene	Terpene	0.92	5008	Streptomyces hygroscopicus subsp. jinggangensis 5008
Region 1.33	lanthipeptide	9016982	9041180				5008	Streptomyces hygroscopicus subsp. jinggangensis 5008
Region 1.34	NRPS,bacteriocin	9261964	9340733	informatipeptin	RiPP:Lanthipeptide	0.57	5008	Streptomyces hygroscopicus subsp. jinggangensis 5008
Region 1.35	T3PKS	9689376	9730560	yatakemycin	NRP	0.45	5008	Streptomyces hygroscopicus subsp. jinggangensis 5008
Region 1.36	lassopeptide	9749781	9772223				5008	Streptomyces hygroscopicus subsp. jinggangensis 5008
Region 1.37	butyrolactone,NRPS-like	9883256	9936950	A-500359 A / A-500359 B	NRP	0.05	5008	Streptomyces hygroscopicus subsp. jinggangensis 5008
Region 1.38	LAP,thiopeptide	10073175	10102272	cyclothiazomycin	RiPP:Thiopeptide	0.61	5008	Streptomyces hygroscopicus subsp. jinggangensis 5008
Region 6.1	NRPS-like	1	21780				SM8	Streptomyces sp. SM8
Region 15.1	T3PKS	1	12125				SM8	Streptomyces sp. SM8
Region 18.1	T2PKS,ectoine	1	23214	kosinostatin	NRP + Polyketide	0.29	SM8	Streptomyces sp. SM8
Region 23.1	bacteriocin	11838	21948				SM8	Streptomyces sp. SM8
Region 28.1	NRPS	45370	86649	surugamide A / surugamide D	NRP	0.61	SM8	Streptomyces sp. SM8
Region 32.1	terpene,bacteriocin	9145	37323	isorenieratene	Terpene	0.85	SM8	Streptomyces sp. SM8
Region 49.1	terpene	1	7148	hopene	Terpene	0.53	SM8	Streptomyces sp. SM8
Region 61.1	NRPS	1	15585				SM8	Streptomyces sp. SM8
Region 63.1	NRPS	2942	32409	surugamide A / surugamide D	NRP	0.42	SM8	Streptomyces sp. SM8
Region 67.1	butyrolactone	188	10692	griseoviridin / fijimycin A	NRP:Cyclic depsipeptide + Polyketide:Trans-AT type I	0.11	SM8	Streptomyces sp. SM8
Region 86.1	siderophore	1	4259				SM8	Streptomyces sp. SM8
Region 96.1	T1PKS	1	6266				SM8	Streptomyces sp. SM8
Region 97.1	siderophore	27451	38705	desferrioxamin B	Other	1	SM8	Streptomyces sp. SM8
Region 98.1	NRPS	1	17827				SM8	Streptomyces sp. SM8
Region 131.1	NRPS	1	23734	scabichelin	NRP	0.3	SM8	Streptomyces sp. SM8
Region 154.1	terpene	36623	53502				SM8	Streptomyces sp. SM8
Region 159.1	lanthipeptide	1	5900				SM8	Streptomyces sp. SM8
Region 161.1	T1PKS	1	10558	mediomycin A	Polyketide	0.28	SM8	Streptomyces sp. SM8
Region 165.1	T1PKS	1	18196	candicidin	Polyketide	0.19	SM8	Streptomyces sp. SM8
Region 191.1	T1PKS	1	18073	meridamycin	NRP + Polyketide	0.1	SM8	Streptomyces sp. SM8
Region 192.1	T1PKS	1	5314				SM8	Streptomyces sp. SM8
Region 193.1	T1PKS	1	3388				SM8	Streptomyces sp. SM8
Region 198.1	NRPS	1	17767	scabichelin	NRP	0.2	SM8	Streptomyces sp. SM8
Region 202.1	siderophore	14089	21041				SM8	Streptomyces sp. SM8
Region 224.1	NRPS-like	1	14924				SM8	Streptomyces sp. SM8
Region 237.1	LAP	7140	19958	fluostatins M-Q	Polyketide	0.04	SM8	Streptomyces sp. SM8
Region 239.1	ectoine	1748	12146	ectoine	Other	1	SM8	Streptomyces sp. SM8
Region 246.1	bacteriocin	2391	8553				SM8	Streptomyces sp. SM8
Region 284.1	terpene	5985	19032	hopene	Terpene	0.23	SM8	Streptomyces sp. SM8
Region 287.1	T1PKS	1	6852				SM8	Streptomyces sp. SM8
Region 289.1	NRPS	1	13725	surugamide A / surugamide D	NRP	0.19	SM8	Streptomyces sp. SM8
Region 308.1	T1PKS	1	30766	azalomycin F3a	Polyketide	0.34	SM8	Streptomyces sp. SM8
Region 309.1	T1PKS	1	4797				SM8	Streptomyces sp. SM8
Region 310.1	T1PKS	1	8816	levorin A3 / C06690 / FR-008-III / candicidin A / UNII-AP5PEF5W7U	Polyketide	0.28	SM8	Streptomyces sp. SM8
Region 311.1	T1PKS,NRPS-like	1	9979	candicidin	Polyketide	0.47	SM8	Streptomyces sp. SM8
Region 314.1	NRPS	1	4420				SM8	Streptomyces sp. SM8
Region 326.1	terpene	6271	26511	geosmin	Terpene	1	SM8	Streptomyces sp. SM8
Region 346.1	lanthipeptide	313	18317	AmfS	RiPP:Lanthipeptide	0.8	SM8	Streptomyces sp. SM8
Region 347.1	NRPS	1	4236	surugamide A / surugamide D	NRP	0.19	SM8	Streptomyces sp. SM8
Region 352.1	terpene	17700	38989	julichrome Q3-3 / julichrome Q3-5	Polyketide	0.22	SM8	Streptomyces sp. SM8
Region 359.1	NRPS	1	15166	antimycin	NRP:Cyclic depsipeptide + Polyketide:Modular type I	0.2	SM8	Streptomyces sp. SM8
Region 377.1	NRPS-like	1	4253				SM8	Streptomyces sp. SM8
Region 395.1	T1PKS	1	7480	antimycin	NRP:Cyclic depsipeptide + Polyketide:Modular type I	0.26	SM8	Streptomyces sp. SM8
Region 1.1	NRPS,other,T1PKS,butyrolactone	3166	135288	griseoviridin / fijimycin A	NRP:Cyclic depsipeptide + Polyketide:Trans-AT type I	0.22	GBA 94-10	Streptomyces sp. GBA 94-10
Region 1.2	terpene	285957	306246	WS9326	NRP	0.05	GBA 94-10	Streptomyces sp. GBA 94-10
Region 1.3	NRPS,T3PKS,T1PKS	367472	470397	totopotensamide A / totopotensamide B	NRP + Polyketide	0.58	GBA 94-10	Streptomyces sp. GBA 94-10
Region 1.4	NRPS,T1PKS	523957	572095	SGR PTMs	NRP + Polyketide	1	GBA 94-10	Streptomyces sp. GBA 94-10
Region 1.5	terpene	610131	634909	hopene	Terpene	0.76	GBA 94-10	Streptomyces sp. GBA 94-10
Region 1.6	bacteriocin	702652	710481				GBA 94-10	Streptomyces sp. GBA 94-10
Region 1.7	T1PKS,PKS-like	732327	778461	arsono-polyketide	Polyketide	0.58	GBA 94-10	Streptomyces sp. GBA 94-10
Region 1.8	bacteriocin	1125708	1137021				GBA 94-10	Streptomyces sp. GBA 94-10
Region 1.9	siderophore	1420860	1434223	ficellomycin	NRP	0.05	GBA 94-10	Streptomyces sp. GBA 94-10
Region 1.10	terpene	1672934	1693873	kanamycin	Saccharide	0.02	GBA 94-10	Streptomyces sp. GBA 94-10
Region 1.11	terpene	2083297	2103171	julichrome Q3-3 / julichrome Q3-5	Polyketide	0.25	GBA 94-10	Streptomyces sp. GBA 94-10
Region 1.12	thiopeptide,LAP	2566778	2599136	fluostatins M-Q	Polyketide	0.04	GBA 94-10	Streptomyces sp. GBA 94-10
Region 1.13	lanthipeptide	2878270	2899022	SapB	RiPP:Lanthipeptide	1	GBA 94-10	Streptomyces sp. GBA 94-10
Region 1.14	PKS-like	3034902	3075930	istamycin	Saccharide	0.05	GBA 94-10	Streptomyces sp. GBA 94-10
Region 1.15	NRPS	3130850	3186682	SCO-2138	RiPP	0.28	GBA 94-10	Streptomyces sp. GBA 94-10
Region 1.16	NRPS	3726518	3788042	dechlorocuracomycin	NRP	0.16	GBA 94-10	Streptomyces sp. GBA 94-10
Region 1.17	NRPS	3948189	4051672	surugamide A / surugamide D	NRP	0.95	GBA 94-10	Streptomyces sp. GBA 94-10
Region 1.18	NRPS	4543274	4586839				GBA 94-10	Streptomyces sp. GBA 94-10
Region 1.19	siderophore	4778566	4790386	desferrioxamin B	Other	1	GBA 94-10	Streptomyces sp. GBA 94-10
Region 1.20	NRPS	4893864	4952999	altemicidin / SB-203207 / SB-203208	Alkaloid	0.44	GBA 94-10	Streptomyces sp. GBA 94-10
Region 1.21	ectoine	5645248	5655646	ectoine	Other	1	GBA 94-10	Streptomyces sp. GBA 94-10
Region 1.22	T2PKS	6236573	6308989	enterocin	Polyketide:Type II	0.95	GBA 94-10	Streptomyces sp. GBA 94-10
Region 1.23	terpene	6427139	6452638	isorenieratene	Terpene	0.85	GBA 94-10	Streptomyces sp. GBA 94-10
Region 1.24	T3PKS,T1PKS,NRPS-like,NRPS,lanthipeptide	6545260	6848841	candicidin	Polyketide	1	GBA 94-10	Streptomyces sp. GBA 94-10
Region 1.25	T1PKS,butyrolactone,other,NRPS	6889127	7023245	griseoviridin / fijimycin A	NRP:Cyclic depsipeptide + Polyketide:Trans-AT type I	0.22	GBA 94-10	Streptomyces sp. GBA 94-10
Region 2.1	linaridin	10609	31190	pentostatine / vidarabine	Other	0.12	GBA 94-10	Streptomyces sp. GBA 94-10
Region 1.1	NRPS,other,T1PKS,butyrolactone	156	128956	griseoviridin / fijimycin A	NRP:Cyclic depsipeptide + Polyketide:Trans-AT type I	0.22	PVA 94-07	Streptomyces sp. PVA 94-07
Region 1.2	terpene,NRPS	276382	349293	valinomycin / montanastatin	NRP + Saccharide:Hybrid/tailoring	0.13	PVA 94-07	Streptomyces sp. PVA 94-07
Region 1.3	NRPS,T3PKS,T1PKS	398051	501604	totopotensamide A / totopotensamide B	NRP + Polyketide	0.58	PVA 94-07	Streptomyces sp. PVA 94-07
Region 1.4	T1PKS,NRPS	561630	609760	SGR PTMs	NRP + Polyketide	1	PVA 94-07	Streptomyces sp. PVA 94-07
Region 1.5	terpene	648863	673641	hopene	Terpene	0.76	PVA 94-07	Streptomyces sp. PVA 94-07
Region 1.6	bacteriocin	741364	749193				PVA 94-07	Streptomyces sp. PVA 94-07
Region 1.7	T1PKS,PKS-like	772159	818042	arsono-polyketide	Polyketide	0.58	PVA 94-07	Streptomyces sp. PVA 94-07
Region 1.8	bacteriocin	1167101	1178414				PVA 94-07	Streptomyces sp. PVA 94-07
Region 1.9	siderophore	1462227	1475587	ficellomycin	NRP	0.05	PVA 94-07	Streptomyces sp. PVA 94-07
Region 1.10	terpene	1714280	1735221	kanamycin	Saccharide	0.02	PVA 94-07	Streptomyces sp. PVA 94-07
Region 1.11	terpene	2123542	2143419	julichrome Q3-3 / julichrome Q3-5	Polyketide	0.25	PVA 94-07	Streptomyces sp. PVA 94-07
Region 1.12	LAP,thiopeptide	2603848	2636308	fluostatins M-Q	Polyketide	0.04	PVA 94-07	Streptomyces sp. PVA 94-07
Region 1.13	lanthipeptide	2913278	2934031	SapB	RiPP:Lanthipeptide	1	PVA 94-07	Streptomyces sp. PVA 94-07
Region 1.14	PKS-like	3070808	3111836				PVA 94-07	Streptomyces sp. PVA 94-07
Region 1.15	NRPS	3153483	3210026	SCO-2138	RiPP	0.28	PVA 94-07	Streptomyces sp. PVA 94-07
Region 1.16	NRPS	3751147	3812462	dechlorocuracomycin	NRP	0.16	PVA 94-07	Streptomyces sp. PVA 94-07
Region 1.17	NRPS	3972235	4075701	surugamide A / surugamide D	NRP	0.95	PVA 94-07	Streptomyces sp. PVA 94-07
Region 1.18	NRPS	4546548	4590101				PVA 94-07	Streptomyces sp. PVA 94-07
Region 1.19	siderophore	4783002	4794822	desferrioxamin B	Other	1	PVA 94-07	Streptomyces sp. PVA 94-07
Region 1.20	NRPS	4900583	4959717	altemicidin / SB-203207 / SB-203208	Alkaloid	0.44	PVA 94-07	Streptomyces sp. PVA 94-07
Region 1.21	ectoine	5646629	5657027	ectoine	Other	1	PVA 94-07	Streptomyces sp. PVA 94-07
Region 1.22	T2PKS	6244612	6317028	enterocin	Polyketide:Type II	0.95	PVA 94-07	Streptomyces sp. PVA 94-07
Region 1.23	terpene	6435684	6461183	isorenieratene	Terpene	0.85	PVA 94-07	Streptomyces sp. PVA 94-07
Region 1.24	T3PKS,T1PKS,NRPS-like,NRPS,lanthipeptide	6555445	6858564	candicidin	Polyketide	1	PVA 94-07	Streptomyces sp. PVA 94-07
Region 1.25	T1PKS,butyrolactone,other,NRPS	6877158	7007517	griseoviridin / fijimycin A	NRP:Cyclic depsipeptide + Polyketide:Trans-AT type I	0.22	PVA 94-07	Streptomyces sp. PVA 94-07
Region 1	T3PKS,NRPS,betalactone,T1PKS	39180	149981	lobophorin A	Polyketide	0.36	NRRL 5491	Streptomyces rapamycinicus NRRL 5491
Region 2	NRPS	533873	583140	coelichelin	NRP	1	NRRL 5491	Streptomyces rapamycinicus NRRL 5491
Region 3	butyrolactone	901721	910636	cyphomycin	Polyketide	0.09	NRRL 5491	Streptomyces rapamycinicus NRRL 5491
Region 4	T1PKS	1068376	1205570	azalomycin F3a	Polyketide	1	NRRL 5491	Streptomyces rapamycinicus NRRL 5491
Region 5	T1PKS	1393914	1532588	nigericin	Polyketide:Modular type I	1	NRRL 5491	Streptomyces rapamycinicus NRRL 5491
Region 6	T1PKS	1536397	1579161	epothilone	NRP + Polyketide	0.42	NRRL 5491	Streptomyces rapamycinicus NRRL 5491
Region 7	T1PKS	1681353	1753140	elaiophylin	Polyketide	0.87	NRRL 5491	Streptomyces rapamycinicus NRRL 5491
Region 8	hserlactone	1933809	1954564	daptomycin	NRP	0.04	NRRL 5491	Streptomyces rapamycinicus NRRL 5491
Region 9	butyrolactone	1965192	1976049				NRRL 5491	Streptomyces rapamycinicus NRRL 5491
Region 10	T1PKS,NRPS	2182364	2234550	meilingmycin	Polyketide	0.04	NRRL 5491	Streptomyces rapamycinicus NRRL 5491
Region 11	NRPS,T3PKS,other	2292726	2394338	feglymycin	NRP	0.84	NRRL 5491	Streptomyces rapamycinicus NRRL 5491
Region 12	T1PKS,NRPS	2499837	2706042	thiazostatin / watasemycin A / watasemycin B / 2-hydroxyphenylthiazoline enantiopyochelin / isopyochelin	NRP	0.86	NRRL 5491	Streptomyces rapamycinicus NRRL 5491
Region 13	lanthipeptide	2709760	2733388	steffimycin D	Polyketide:Type II + Saccharide:Hybrid/tailoring	0.16	NRRL 5491	Streptomyces rapamycinicus NRRL 5491
Region 14	lassopeptide	2873655	2896097				NRRL 5491	Streptomyces rapamycinicus NRRL 5491
Region 15	terpene	2935499	2958010	hopene	Terpene	0.76	NRRL 5491	Streptomyces rapamycinicus NRRL 5491
Region 16	T2PKS	3335102	3407617	spore pigment	Polyketide	0.83	NRRL 5491	Streptomyces rapamycinicus NRRL 5491
Region 17	T1PKS	3552616	3615394	s56-p1	NRP	0.11	NRRL 5491	Streptomyces rapamycinicus NRRL 5491
Region 18	bacteriocin	3680743	3690287				NRRL 5491	Streptomyces rapamycinicus NRRL 5491
Region 19	siderophore	3859641	3870154				NRRL 5491	Streptomyces rapamycinicus NRRL 5491
Region 20	NRPS-like	4448757	4490948	echoside A / echoside B / echoside C / echoside D / echoside E	NRP	1	NRRL 5491	Streptomyces rapamycinicus NRRL 5491
Region 21	siderophore	5052311	5063102	desferrioxamin B	Other	1	NRRL 5491	Streptomyces rapamycinicus NRRL 5491
Region 22	T1PKS,NRPS	5358195	5477932	lydicamycin	NRP + Polyketide:Modular type I	0.4	NRRL 5491	Streptomyces rapamycinicus NRRL 5491
Region 23	terpene	6407028	6428713	geosmin	Terpene	1	NRRL 5491	Streptomyces rapamycinicus NRRL 5491
Region 24	ladderane,arylpolyene,NRPS	6723511	6827696	atratumycin	NRP	0.55	NRRL 5491	Streptomyces rapamycinicus NRRL 5491
Region 25	indole	7126202	7147344	5-isoprenylindole-3-carboxylate β-D-glycosyl ester	Other	0.61	NRRL 5491	Streptomyces rapamycinicus NRRL 5491
Region 26	NRPS	7365642	7407423	ochronotic pigment	Other	0.75	NRRL 5491	Streptomyces rapamycinicus NRRL 5491
Region 27	ladderane,arylpolyene	7459945	7500872	atratumycin	NRP	0.31	NRRL 5491	Streptomyces rapamycinicus NRRL 5491
Region 28	T1PKS	7671442	7852776	mediomycin A	Polyketide	0.68	NRRL 5491	Streptomyces rapamycinicus NRRL 5491
Region 29	terpene	8356825	8377344				NRRL 5491	Streptomyces rapamycinicus NRRL 5491
Region 30	ectoine	9039123	9049527	ectoine	Other	1	NRRL 5491	Streptomyces rapamycinicus NRRL 5491
Region 31	siderophore,T1PKS	9222854	9280399	apoptolidin	Polyketide	0.2	NRRL 5491	Streptomyces rapamycinicus NRRL 5491
Region 32	terpene	9293113	9309381	BE-43547A1 / BE-43547A2 / BE-43547B1 / BE-43547B2 / BE-43547B3 / BE-43547C1 / BE-43547C2	NRP:Cyclic depsipeptide + Polyketide:Modular type I	0.2	NRRL 5491	Streptomyces rapamycinicus NRRL 5491
Region 33	T1PKS	9618576	9752296	cremimycin	Polyketide	0.17	NRRL 5491	Streptomyces rapamycinicus NRRL 5491
Region 34	NRPS-like	9826129	9866117	BD-12	NRP	0.71	NRRL 5491	Streptomyces rapamycinicus NRRL 5491
Region 35	T1PKS,NRPS,nucleoside	9905634	10150655	rapamycin	NRP + Polyketide	0.96	NRRL 5491	Streptomyces rapamycinicus NRRL 5491
Region 36	PKS-like	10231970	10272998	rustmicin	Polyketide:Iterative type I	0.2	NRRL 5491	Streptomyces rapamycinicus NRRL 5491
Region 37	terpene	10276131	10296006	2-methylisoborneol	Terpene	1	NRRL 5491	Streptomyces rapamycinicus NRRL 5491
Region 38	terpene	10714529	10734274	pristinol	Terpene	1	NRRL 5491	Streptomyces rapamycinicus NRRL 5491
Region 39	T1PKS,ladderane,arylpolyene	10828599	10879625	atratumycin	NRP	0.28	NRRL 5491	Streptomyces rapamycinicus NRRL 5491
Region 40	NRPS,T1PKS	11127362	11244256	meridamycin	NRP + Polyketide	0.73	NRRL 5491	Streptomyces rapamycinicus NRRL 5491
Region 41	T1PKS,NRPS-like	11251459	11333729	hygrocin A / hygrocin B	Polyketide	0.9	NRRL 5491	Streptomyces rapamycinicus NRRL 5491
Region 42	T1PKS,hglE-KS	11489973	11612660	JBIR-100	Polyketide:Modular type I	0.33	NRRL 5491	Streptomyces rapamycinicus NRRL 5491
Region 43	bacteriocin	11615024	11625242				NRRL 5491	Streptomyces rapamycinicus NRRL 5491
Region 44	NRPS	11630852	11707633	dechlorocuracomycin	NRP	0.12	NRRL 5491	Streptomyces rapamycinicus NRRL 5491
Region 45	terpene	11760480	11782953	tiancilactone	Terpene	0.13	NRRL 5491	Streptomyces rapamycinicus NRRL 5491
Region 46	terpene	11919696	11937837				NRRL 5491	Streptomyces rapamycinicus NRRL 5491
Region 47	NRPS-like	11990157	12031921	echoside A / echoside B / echoside C / echoside D / echoside E	NRP	0.11	NRRL 5491	Streptomyces rapamycinicus NRRL 5491
Region 48	betalactone	12123594	12152457	Sch-47554 / Sch-47555	Polyketide	0.07	NRRL 5491	Streptomyces rapamycinicus NRRL 5491
Region 49	T1PKS	12189540	12283816	salinomycin	Polyketide:Modular type I	0.2	NRRL 5491	Streptomyces rapamycinicus NRRL 5491
Region 50	NRPS	12397424	12450754				NRRL 5491	Streptomyces rapamycinicus NRRL 5491
Region 51	T1PKS,NRPS-like	12463328	12536525	bafilomycin B1	Polyketide:Modular type I	0.55	NRRL 5491	Streptomyces rapamycinicus NRRL 5491
Region 52	terpene	12663104	12688864	carotenoid	Terpene	0.63	NRRL 5491	Streptomyces rapamycinicus NRRL 5491
Region 2.1	butyrolactone,ectoine	411053	425297	showdomycin	Other	0.47	JS01	Streptomyces sp. JS01
Region 2.2	lassopeptide	571236	593933	keywimysin	RiPP	1	JS01	Streptomyces sp. JS01
Region 2.3	lanthipeptide	721217	741745	SRO15-3108	RiPP:Lanthipeptide	1	JS01	Streptomyces sp. JS01
Region 2.4	PKS-like,butyrolactone	880443	940389	saquayamycin A	Polyketide	0.12	JS01	Streptomyces sp. JS01
Region 2.5	NRPS,T1PKS	1339230	1393830	enduracidin	NRP	0.06	JS01	Streptomyces sp. JS01
Region 2.6	lanthipeptide	1469034	1491820	AmfS	RiPP:Lanthipeptide	1	JS01	Streptomyces sp. JS01
Region 2.7	terpene	1845191	1866198				JS01	Streptomyces sp. JS01
Region 3.1	ectoine	67524	77922	ectoine	Other	1	JS01	Streptomyces sp. JS01
Region 9.1	siderophore	148722	160500	desferrioxamin B	Other	1	JS01	Streptomyces sp. JS01
Region 11.1	terpene	379160	405733	hopene	Terpene	0.69	JS01	Streptomyces sp. JS01
Region 11.2	T1PKS,NRPS	461150	510548	SGR PTMs	NRP + Polyketide	1	JS01	Streptomyces sp. JS01
Region 11.3	bacteriocin	656480	667277	tetronasin	Polyketide	0.03	JS01	Streptomyces sp. JS01
Region 11.4	melanin	845238	855717	melanin	Other	1	JS01	Streptomyces sp. JS01
Region 11.5	T3PKS	894837	935889	alkylresorcinol	Polyketide	1	JS01	Streptomyces sp. JS01
Region 13.1	bacteriocin	166037	177464				JS01	Streptomyces sp. JS01
Region 16.1	NRPS,T1PKS	55985	123772	LL-D49194α1 (LLD)	Polyketide	0.05	JS01	Streptomyces sp. JS01
Region 17.1	terpene	71304	92374	steffimycin D	Polyketide:Type II + Saccharide:Hybrid/tailoring	0.19	JS01	Streptomyces sp. JS01
Region 20.1	T3PKS	95064	136182	herboxidiene	Polyketide	0.06	JS01	Streptomyces sp. JS01
Region 20.2	terpene,NRPS	155019	214993	isorenieratene	Terpene	1	JS01	Streptomyces sp. JS01
Region 20.3	NRPS	224473	323195	streptobactin	NRP	1	JS01	Streptomyces sp. JS01
Region 20.4	T2PKS,PKS-like,T1PKS	340222	397746	hedamycin	Polyketide	0.87	JS01	Streptomyces sp. JS01
Region 24.1	NRPS,T1PKS	76856	129119	kanamycin	Saccharide	0.02	JS01	Streptomyces sp. JS01
Region 25.1	terpene	6568	28781	geosmin	Terpene	1	JS01	Streptomyces sp. JS01
Region 25.2	butyrolactone	62738	73625	coelimycin P1	Polyketide:Modular type I	0.16	JS01	Streptomyces sp. JS01
Region 26.1	siderophore	55160	69928				JS01	Streptomyces sp. JS01
Region 2.1	NRPS,T1PKS	1	20536	kirromycin	NRP + Polyketide:Modular type I + Polyketide:Trans-AT type I	0.05	MBRL 601	Streptomyces sp. MBRL 601
Region 7.1	siderophore	10765	17418				MBRL 601	Streptomyces sp. MBRL 601
Region 12.1	betalactone	1	14507				MBRL 601	Streptomyces sp. MBRL 601
Region 25.1	siderophore	1	8212	desferrioxamin B	Other	0.8	MBRL 601	Streptomyces sp. MBRL 601
Region 32.1	NRPS	1	10391	atratumycin	NRP	0.07	MBRL 601	Streptomyces sp. MBRL 601
Region 36.1	NRPS	1	10304	kirromycin	NRP + Polyketide:Modular type I + Polyketide:Trans-AT type I	0.08	MBRL 601	Streptomyces sp. MBRL 601
Region 99.1	bacteriocin	1	6932				MBRL 601	Streptomyces sp. MBRL 601
Region 119.1	bacteriocin	1	5726				MBRL 601	Streptomyces sp. MBRL 601
Region 145.1	NRPS	1	6223				MBRL 601	Streptomyces sp. MBRL 601
Region 162.1	NRPS	1	6082				MBRL 601	Streptomyces sp. MBRL 601
Region 166.1	terpene	1	6043	albaflavenone	Terpene	1	MBRL 601	Streptomyces sp. MBRL 601
Region 222.1	butyrolactone	1	5350	lactonamycin	Polyketide	0.05	MBRL 601	Streptomyces sp. MBRL 601
Region 229.1	T1PKS	1	5309	cyphomycin	Polyketide	0.15	MBRL 601	Streptomyces sp. MBRL 601
Region 233.1	ectoine	1	5249	ectoine	Other	1	MBRL 601	Streptomyces sp. MBRL 601
Region 240.1	T1PKS,NRPS	1	5200	rakicidin D	Polyketide + NRP:Cyclic depsipeptide	0.1	MBRL 601	Streptomyces sp. MBRL 601
Region 285.1	NRPS	1	4847	antimycin	NRP:Cyclic depsipeptide + Polyketide:Modular type I	0.13	MBRL 601	Streptomyces sp. MBRL 601
Region 294.1	terpene	1	4737	geosmin	Terpene	1	MBRL 601	Streptomyces sp. MBRL 601
Region 334.1	NRPS	1	4457	mannopeptimycin	NRP	0.07	MBRL 601	Streptomyces sp. MBRL 601
Region 384.1	NRPS	1	4110	mannopeptimycin	NRP	0.07	MBRL 601	Streptomyces sp. MBRL 601
Region 461.1	T1PKS	1	3628	salinomycin	Polyketide:Modular type I	0.18	MBRL 601	Streptomyces sp. MBRL 601
Region 543.1	NRPS	1	3331				MBRL 601	Streptomyces sp. MBRL 601
Region 625.1	terpene	1	3053	hopene	Terpene	0.15	MBRL 601	Streptomyces sp. MBRL 601
Region 686.1	bacteriocin	1	2847				MBRL 601	Streptomyces sp. MBRL 601
Region 698.1	T3PKS	1	2803	naringenin	Terpene	1	MBRL 601	Streptomyces sp. MBRL 601
Region 739.1	T1PKS	1	2711	carrimycin	Polyketide	0.11	MBRL 601	Streptomyces sp. MBRL 601
Region 844.1	NRPS-like	1	2467	anabaenopeptin NZ857 / nostamide A	NRP	1	MBRL 601	Streptomyces sp. MBRL 601
Region 847.1	NRPS	1	2456	ulleungmycin	NRP	0.05	MBRL 601	Streptomyces sp. MBRL 601
Region 853.1	NRPS	1	2448	rhizomide A / rhizomide B / rhizomide C	NRP	1	MBRL 601	Streptomyces sp. MBRL 601
Region 864.1	NRPS-like	1	2408				MBRL 601	Streptomyces sp. MBRL 601
Region 1032.1	T1PKS	1	2082				MBRL 601	Streptomyces sp. MBRL 601
Region 1066.1	T1PKS	1	2019				MBRL 601	Streptomyces sp. MBRL 601
Region 1	other	63909	105282	A-503083 A / A-503083 B / A-503083 E / A-503083 F	NRP	0.07	KY5	Streptomyces formicae KY5
Region 2	lanthipeptide	118672	141041	nocathiacin	RiPP:Thiopeptide	0.04	KY5	Streptomyces formicae KY5
Region 3	NRPS	252949	305725	rimosamide	NRP	0.14	KY5	Streptomyces formicae KY5
Region 4	lanthipeptide,NRPS,T3PKS,bacteriocin	314534	440236	violapyrone B	Polyketide	0.28	KY5	Streptomyces formicae KY5
Region 5	NRPS	547810	626611	daptomycin	NRP	0.14	KY5	Streptomyces formicae KY5
Region 6	T3PKS	695792	734293	viguiepinol	Polyketide	0.26	KY5	Streptomyces formicae KY5
Region 7	NRPS	762389	842444	telomycin	NRP	0.55	KY5	Streptomyces formicae KY5
Region 8	terpene	842547	860338	2-methylisoborneol	Terpene	1	KY5	Streptomyces formicae KY5
Region 9	amglyccycl	863717	884931	cetoniacytone A	Other:Cyclitol	0.09	KY5	Streptomyces formicae KY5
Region 10	NRPS	894580	969042	actinomycin D	NRP	0.1	KY5	Streptomyces formicae KY5
Region 11	NRPS	1107811	1165568	cadaside A / cadaside B	NRP	0.14	KY5	Streptomyces formicae KY5
Region 12	NRPS-like,T1PKS	1280916	1334918	decaplanin	NRP:Glycopeptide	0.13	KY5	Streptomyces formicae KY5
Region 13	T1PKS,lanthipeptide	1456776	1562885	meoabyssomicin / abyssomicin	Polyketide	0.46	KY5	Streptomyces formicae KY5
Region 14	terpene	1857675	1877084				KY5	Streptomyces formicae KY5
Region 15	ectoine	2160652	2171056	ectoine	Other	1	KY5	Streptomyces formicae KY5
Region 16	NRPS,T1PKS,LAP,oligosaccharide	2715820	2784319	prejadomycin / rabelomycin / gaudimycin C / gaudimycin D / UWM6 / gaudimycin A	Polyketide:Type II + Saccharide:Hybrid/tailoring	0.12	KY5	Streptomyces formicae KY5
Region 17	lanthipeptide	2833867	2856248	informatipeptin	RiPP:Lanthipeptide	0.42	KY5	Streptomyces formicae KY5
Region 18	melanin	3356800	3367264	istamycin	Saccharide	0.05	KY5	Streptomyces formicae KY5
Region 19	siderophore	3446981	3458269	desferrioxamin B / desferrioxamine E	Other	0.83	KY5	Streptomyces formicae KY5
Region 20	LAP,thiopeptide	3819732	3843933				KY5	Streptomyces formicae KY5
Region 21	NRPS	4020638	4135006	streptobactin	NRP	0.76	KY5	Streptomyces formicae KY5
Region 22	LAP	4813468	4835712	alanylclavam / 2-hydroxymethylclavam / 2-formyloxymethylclavam / clavam-2-carboxylate	Other:Non-NRP beta-lactam	0.12	KY5	Streptomyces formicae KY5
Region 23	ladderane,NRPS	5330728	5382893	heme D1	Other	0.11	KY5	Streptomyces formicae KY5
Region 24	terpene	5775685	5795410				KY5	Streptomyces formicae KY5
Region 25	terpene	6171498	6190454	albaflavenone	Terpene	1	KY5	Streptomyces formicae KY5
Region 26	siderophore	6868176	6882976				KY5	Streptomyces formicae KY5
Region 27	butyrolactone,furan	7095748	7118862	methylenomycin A	Other	0.23	KY5	Streptomyces formicae KY5
Region 28	bacteriocin	7219938	7231236				KY5	Streptomyces formicae KY5
Region 29	NRPS,T3PKS	7263799	7323904	glycinocin A	NRP	0.06	KY5	Streptomyces formicae KY5
Region 30	terpene	7337798	7358393	geosmin	Terpene	1	KY5	Streptomyces formicae KY5
Region 31	LAP	7559929	7584030				KY5	Streptomyces formicae KY5
Region 32	T2PKS,NRPS,ladderane,T1PKS	7732019	7885851	formicamycins A-M	Polyketide	1	KY5	Streptomyces formicae KY5
Region 33	terpene,CDPS	8295331	8336075	hopene	Terpene	0.92	KY5	Streptomyces formicae KY5
Region 34	lanthipeptide,T3PKS,lassopeptide	8419654	8482806	anantin B1 / anantin B2	RiPP	0.6	KY5	Streptomyces formicae KY5
Region 35	T1PKS	8506734	8633434	funisamine	Polyketide	0.2	KY5	Streptomyces formicae KY5
Region 36	NRPS,T3PKS	8706666	8802139	feglymycin	NRP	0.78	KY5	Streptomyces formicae KY5
Region 37	NRPS	8856304	8900278	nocathiacin	RiPP:Thiopeptide	0.04	KY5	Streptomyces formicae KY5
Region 38	T1PKS	9155483	9252858	lasalocid	Polyketide	0.22	KY5	Streptomyces formicae KY5
Region 39	NRPS-like,blactam,T1PKS	9396499	9478346	valclavam / (-)-2-(2-hydroxyethyl)clavam	Other:Non-NRP beta-lactam	0.57	KY5	Streptomyces formicae KY5
Region 5.1	NRPS	79073	138791	dechlorocuracomycin	NRP	0.16	KE1	Streptomyces sp. KE1
Region 8.1	bacteriocin,terpene	156214	168355	carotenoid	Terpene	0.27	KE1	Streptomyces sp. KE1
Region 11.1	lassopeptide	10729	32889	SSV-2083	RiPP:Lanthipeptide	0.36	KE1	Streptomyces sp. KE1
Region 12.1	siderophore	113156	125537	desferrioxamin B	Other	0.8	KE1	Streptomyces sp. KE1
Region 17.1	NRPS	1	35342	friulimicin A / friulimicin B / friulimicin C / friulimicin D	NRP	0.18	KE1	Streptomyces sp. KE1
Region 19.1	T1PKS,NRPS-like,NRPS,lanthipeptide	2	128536	antimycin	NRP:Cyclic depsipeptide + Polyketide:Modular type I	1	KE1	Streptomyces sp. KE1
Region 20.1	terpene	49700	70674	julichrome Q3-3 / julichrome Q3-5	Polyketide	0.25	KE1	Streptomyces sp. KE1
Region 22.1	bacteriocin	35839	46093				KE1	Streptomyces sp. KE1
Region 23.1	NRPS	1	104805	surugamide A / surugamide D	NRP	0.95	KE1	Streptomyces sp. KE1
Region 26.1	terpene	11860	34442	ulleungmycin	NRP	0.05	KE1	Streptomyces sp. KE1
Region 28.1	T1PKS	1	87448	sanglifehrin A	NRP + Polyketide	0.11	KE1	Streptomyces sp. KE1
Region 31.1	terpene	47327	73885	hopene	Terpene	0.76	KE1	Streptomyces sp. KE1
Region 32.1	bacteriocin	5904	17232				KE1	Streptomyces sp. KE1
Region 34.1	NRPS,T1PKS	1	35964	SGR PTMs	NRP + Polyketide	1	KE1	Streptomyces sp. KE1
Region 36.1	terpene	53627	68579	isorenieratene	Terpene	0.57	KE1	Streptomyces sp. KE1
Region 39.1	NRPS	1	40994				KE1	Streptomyces sp. KE1
Region 43.1	siderophore	52503	59537				KE1	Streptomyces sp. KE1
Region 45.1	siderophore	1	7811	ficellomycin	NRP	0.03	KE1	Streptomyces sp. KE1
Region 55.1	T3PKS	1	31816	herboxidiene	Polyketide	0.11	KE1	Streptomyces sp. KE1
Region 58.1	T1PKS	13095	34967				KE1	Streptomyces sp. KE1
Region 59.1	terpene	1219	23519	geosmin	Terpene	1	KE1	Streptomyces sp. KE1
Region 61.1	LAP,thiopeptide	8003	31262	fluostatins M-Q	Polyketide	0.04	KE1	Streptomyces sp. KE1
Region 64.1	NRPS	1	24350	clarexpoxcin	NRP + Polyketide	0.1	KE1	Streptomyces sp. KE1
Region 65.1	ectoine	14794	25192	ectoine	Other	1	KE1	Streptomyces sp. KE1
Region 68.1	lanthipeptide	6326	24527	SapB	RiPP:Lanthipeptide	1	KE1	Streptomyces sp. KE1
Region 74.1	T1PKS	1	16544				KE1	Streptomyces sp. KE1
Region 101.1	T1PKS	1	4490				KE1	Streptomyces sp. KE1
Region 109.1	NRPS	1	2110				KE1	Streptomyces sp. KE1
Region 2.1	butyrolactone	91089	102210	antibiotic HKI 10311129 / antibiotic A2121-1 / cervimycin D / cervimycin C / cervimycin A	Polyketide + Saccharide:Hybrid/tailoring	0.06	GKU 895	Streptomyces sp. GKU 895
Region 3.1	siderophore	143188	154960	desferrioxamin B / desferrioxamine E	Other	0.83	GKU 895	Streptomyces sp. GKU 895
Region 6.1	T3PKS,NRPS	85191	149859	feglymycin	NRP	0.68	GKU 895	Streptomyces sp. GKU 895
Region 7.1	butyrolactone,T3PKS,other,terpene	63375	145384	merochlorin A / merochlorin B / deschloro-merochlorin A / deschloro-merochlorin B / isochloro-merochlorin B / dichloro-merochlorin B / merochlorin D / merochlorin C	Terpene + Polyketide:Type III	0.73	GKU 895	Streptomyces sp. GKU 895
Region 12.1	T2PKS	45860	118321	setomimycin	Polyketide	1	GKU 895	Streptomyces sp. GKU 895
Region 13.1	ectoine	76584	86967	ectoine	Other	1	GKU 895	Streptomyces sp. GKU 895
Region 15.1	terpene	42166	68781	hopene	Terpene	0.92	GKU 895	Streptomyces sp. GKU 895
Region 16.1	melanin	1	6606	istamycin	Saccharide	0.04	GKU 895	Streptomyces sp. GKU 895
Region 18.1	NRPS-like	35650	78157				GKU 895	Streptomyces sp. GKU 895
Region 24.1	siderophore	24374	38931	vibrioferrin	Other	0.18	GKU 895	Streptomyces sp. GKU 895
Region 24.2	bacteriocin	69583	79798	informatipeptin	RiPP:Lanthipeptide	0.42	GKU 895	Streptomyces sp. GKU 895
Region 25.1	NRPS,bacteriocin	1	33800	feglymycin	NRP	0.21	GKU 895	Streptomyces sp. GKU 895
Region 30.1	NRPS,terpene,butyrolactone	48009	75919	isorenieratene	Terpene	0.62	GKU 895	Streptomyces sp. GKU 895
Region 31.1	CDPS	54921	73301				GKU 895	Streptomyces sp. GKU 895
Region 33.1	terpene	8775	29686	2-methylisoborneol	Terpene	1	GKU 895	Streptomyces sp. GKU 895
Region 34.1	T3PKS	21979	63040	herboxidiene	Polyketide	0.09	GKU 895	Streptomyces sp. GKU 895
Region 36.1	terpene	20746	41759	albaflavenone	Terpene	1	GKU 895	Streptomyces sp. GKU 895
Region 48.1	butyrolactone	2059	13087				GKU 895	Streptomyces sp. GKU 895
Region 50.1	siderophore	15916	27265				GKU 895	Streptomyces sp. GKU 895
Region 55.1	T2PKS	9061	53177	spore pigment	Polyketide	0.75	GKU 895	Streptomyces sp. GKU 895
Region 64.1	butyrolactone	1	10594	prejadomycin / rabelomycin / gaudimycin C / gaudimycin D / UWM6 / gaudimycin A	Polyketide:Type II + Saccharide:Hybrid/tailoring	0.06	GKU 895	Streptomyces sp. GKU 895
Region 72.1	PKS-like,ladderane	1	43201	s56-p1	NRP	0.11	GKU 895	Streptomyces sp. GKU 895
Region 77.1	furan	31178	42455	methylenomycin A	Other	0.14	GKU 895	Streptomyces sp. GKU 895
Region 90.1	NRPS	2871	35684	meilingmycin	Polyketide	0.02	GKU 895	Streptomyces sp. GKU 895
Region 94.1	butyrolactone	27952	33948				GKU 895	Streptomyces sp. GKU 895
Region 99.1	butyrolactone	24461	32222	marineosin A / marineosin B	Polyketide	0.09	GKU 895	Streptomyces sp. GKU 895
Region 112.1	melanin	7753	18103	melanin	Other	0.71	GKU 895	Streptomyces sp. GKU 895
Region 144.1	bacteriocin	8051	16327				GKU 895	Streptomyces sp. GKU 895
Region 34.1	lanthipeptide	33832	56435	catenulipeptin	RiPP:Lanthipeptide	0.6	CC71	Streptomyces sp. CC71
Region 48.1	NRPS-like	10509	35269				CC71	Streptomyces sp. CC71
Region 81.1	terpene	19619	34331	albaflavenone	Terpene	1	CC71	Streptomyces sp. CC71
Region 84.1	T2PKS	1	40013	spore pigment	Polyketide	0.66	CC71	Streptomyces sp. CC71
Region 89.1	butyrolactone	1	2456	lactonamycin	Polyketide	0.03	CC71	Streptomyces sp. CC71
Region 100.1	T1PKS	43303	127944	vicenistatin	Polyketide	0.65	CC71	Streptomyces sp. CC71
Region 107.1	terpene	1	13925	versipelostatin	Polyketide	0.05	CC71	Streptomyces sp. CC71
Region 107.2	bacteriocin	26883	34547	informatipeptin	RiPP:Lanthipeptide	0.28	CC71	Streptomyces sp. CC71
Region 108.1	siderophore	59043	70920				CC71	Streptomyces sp. CC71
Region 118.1	bacteriocin	1	5902				CC71	Streptomyces sp. CC71
Region 121.1	terpene	1	16889	geosmin	Terpene	1	CC71	Streptomyces sp. CC71
Region 129.1	NRPS	1	31593	lipopeptide 8D1-1 / lipopeptide 8D1-2	NRP	0.29	CC71	Streptomyces sp. CC71
Region 131.1	siderophore	17721	30894	paulomycin	Other	0.09	CC71	Streptomyces sp. CC71
Region 132.1	indole	6623	27801	7-prenylisatin	Other	1	CC71	Streptomyces sp. CC71
Region 133.1	NRPS	1	27609	lipopeptide 8D1-1 / lipopeptide 8D1-2	NRP	0.18	CC71	Streptomyces sp. CC71
Region 139.1	T2PKS	1	10438	griseorhodin A	Polyketide:Type II	0.12	CC71	Streptomyces sp. CC71
Region 140.1	T2PKS	1	11299	kinamycin	Polyketide	0.31	CC71	Streptomyces sp. CC71
Region 149.1	terpene	74028	100747	hopene	Terpene	1	CC71	Streptomyces sp. CC71
Region 163.1	terpene	1	14982	carotenoid	Terpene	0.45	CC71	Streptomyces sp. CC71
Region 167.1	T1PKS,hglE-KS	1	96321	salinomycin	Polyketide:Modular type I	0.18	CC71	Streptomyces sp. CC71
Region 168.1	T3PKS	1	27867	flaviolin rhamnoside / 3,3'-diflaviolin / flaviolin	Polyketide:Type III + Saccharide:Oligosaccharide	0.33	CC71	Streptomyces sp. CC71
Region 169.1	hglE-KS	1	12038	2'-chloropentostatin / 2'-amino-2'-deoxyadenosine	Other	0.06	CC71	Streptomyces sp. CC71
Region 171.1	terpene	1	17236	isorenieratene	Terpene	0.71	CC71	Streptomyces sp. CC71
Region 172.1	terpene	27974	49866	lysolipin I	Polyketide	0.04	CC71	Streptomyces sp. CC71
Region 175.1	indole	81865	102986	5-isoprenylindole-3-carboxylate β-D-glycosyl ester	Other	0.28	CC71	Streptomyces sp. CC71
Region 177.1	NRPS	1	34651	streptothricin	NRP	1	CC71	Streptomyces sp. CC71
Region 178.1	lanthipeptide	149780	170521	SapB	RiPP:Lanthipeptide	1	CC71	Streptomyces sp. CC71
Region 178.2	lanthipeptide	184507	209100				CC71	Streptomyces sp. CC71
Region 178.3	NRPS	212872	267016	coelibactin	NRP	1	CC71	Streptomyces sp. CC71
Region 183.1	NRPS	49804	100801	coelichelin	NRP	1	CC71	Streptomyces sp. CC71
Region 241.1	ectoine	27520	37918	ectoine	Other	1	CC71	Streptomyces sp. CC71
Region 243.1	NRPS-like,T1PKS,NRPS	2	48358	candicidin	Polyketide	0.9	CC71	Streptomyces sp. CC71
Region 246.1	melanin	10972	17830	melanin	Other	0.6	CC71	Streptomyces sp. CC71
Region 251.1	siderophore	11174	22946	desferrioxamin B / desferrioxamine E	Other	0.83	CC71	Streptomyces sp. CC71
Region 254.1	T1PKS	1	11004	chlorothricin / deschlorothricin	Polyketide:Modular type I + Polyketide:Iterative type I + Saccharide:Oligosaccharide	0.13	CC71	Streptomyces sp. CC71
Region 1.1	bacteriocin	214015	224812	tetronasin	Polyketide	0.03	PTY087I2	Streptomyces sp. PTY087I2
Region 1.2	NRPS	325890	377124	coelibactin	NRP	0.81	PTY087I2	Streptomyces sp. PTY087I2
Region 1.3	NRPS,T1PKS	380361	429747	SGR PTMs	NRP + Polyketide	1	PTY087I2	Streptomyces sp. PTY087I2
Region 2.1	PKS-like,NRPS	97854	177245	fluostatins M-Q	Polyketide	0.13	PTY087I2	Streptomyces sp. PTY087I2
Region 2.2	terpene	316633	343206	hopene	Terpene	0.69	PTY087I2	Streptomyces sp. PTY087I2
Region 3.1	bacteriocin	249323	260723				PTY087I2	Streptomyces sp. PTY087I2
Region 4.1	terpene	31151	52158				PTY087I2	Streptomyces sp. PTY087I2
Region 5.1	lanthipeptide	304844	322736				PTY087I2	Streptomyces sp. PTY087I2
Region 6.1	melanin	1531	12007	melanin	Other	1	PTY087I2	Streptomyces sp. PTY087I2
Region 6.2	T3PKS,NRPS	50737	167867	herboxidiene	Polyketide	0.11	PTY087I2	Streptomyces sp. PTY087I2
Region 6.3	NRPS,T1PKS	253798	305980	daptomycin	NRP	0.04	PTY087I2	Streptomyces sp. PTY087I2
Region 7.1	ectoine	71012	81440	ectoine	Other	1	PTY087I2	Streptomyces sp. PTY087I2
Region 8.1	other,siderophore	191441	240145	kinamycin	Polyketide	0.22	PTY087I2	Streptomyces sp. PTY087I2
Region 9.1	T2PKS	109592	182092	granaticin	Polyketide:Type II	0.89	PTY087I2	Streptomyces sp. PTY087I2
Region 12.1	butyrolactone	72180	83124	coelimycin P1	Polyketide:Modular type I	0.16	PTY087I2	Streptomyces sp. PTY087I2
Region 12.2	terpene	113614	135827	geosmin	Terpene	1	PTY087I2	Streptomyces sp. PTY087I2
Region 12.3	NRPS	180207	236959	streptobactin	NRP	1	PTY087I2	Streptomyces sp. PTY087I2
Region 14.1	PKS-like,T1PKS,hglE-KS	18589	86057	nataxazole	Polyketide	0.62	PTY087I2	Streptomyces sp. PTY087I2
Region 16.1	T3PKS	78926	120044	herboxidiene	Polyketide	0.06	PTY087I2	Streptomyces sp. PTY087I2
Region 16.2	NRPS	148492	195056	coelichelin	NRP	0.81	PTY087I2	Streptomyces sp. PTY087I2
Region 17.1	lanthipeptide	79661	105953	5-isoprenylindole-3-carboxylate β-D-glycosyl ester	Other	0.14	PTY087I2	Streptomyces sp. PTY087I2
Region 18.1	thiopeptide,LAP	129148	161915				PTY087I2	Streptomyces sp. PTY087I2
Region 19.1	lassopeptide	21314	43938				PTY087I2	Streptomyces sp. PTY087I2
Region 19.2	NRPS	52745	117806	phosphonoglycans	Saccharide	0.03	PTY087I2	Streptomyces sp. PTY087I2
Region 22.1	NRPS	1	33513	atratumycin	NRP	0.1	PTY087I2	Streptomyces sp. PTY087I2
Region 23.1	lassopeptide,NRPS	81613	142442	keywimysin	RiPP	1	PTY087I2	Streptomyces sp. PTY087I2
Region 24.1	terpene	69343	90419	steffimycin D	Polyketide:Type II + Saccharide:Hybrid/tailoring	0.19	PTY087I2	Streptomyces sp. PTY087I2
Region 25.1	siderophore	46242	58020	desferrioxamin B	Other	1	PTY087I2	Streptomyces sp. PTY087I2
Region 26.1	ectoine	15973	26347	showdomycin	Other	0.35	PTY087I2	Streptomyces sp. PTY087I2
Region 27.1	lanthipeptide,melanin	55218	84212	melanin	Other	0.28	PTY087I2	Streptomyces sp. PTY087I2
Region 31.1	lanthipeptide	1	12517				PTY087I2	Streptomyces sp. PTY087I2
Region 32.1	betalactone	39464	62477	cinnabaramide A	NRP + Polyketide:Modular type I	0.13	PTY087I2	Streptomyces sp. PTY087I2
Region 35.1	T1PKS,NRPS	20230	59253	enduracidin	NRP	0.08	PTY087I2	Streptomyces sp. PTY087I2
Region 41.1	arylpolyene,ladderane,NRPS,NRPS-like	1	45522	RP-1776	Polyketide + NRP:Cyclic depsipeptide	0.38	PTY087I2	Streptomyces sp. PTY087I2
Region 54.1	lanthipeptide	1	22638	AmfS	RiPP:Lanthipeptide	1	PTY087I2	Streptomyces sp. PTY087I2
Region 60.1	NRPS	1	21205	cadaside A / cadaside B	NRP	0.14	PTY087I2	Streptomyces sp. PTY087I2
Region 71.1	NRPS	1	6898				PTY087I2	Streptomyces sp. PTY087I2
Region 73.1	NRPS	1	1919				PTY087I2	Streptomyces sp. PTY087I2
Region 1.1	NRPS-like,T1PKS,butyrolactone	1	65778	4-hexadecanoyl-3-hydroxy-2-(hydroxymethyl)-2H-furan-5-one	Polyketide	0.54	So13.3	Streptomyces fildesensis So13.3
Region 2.1	melanin	256927	267412	melanin	Other	1	So13.3	Streptomyces fildesensis So13.3
Region 4.1	lassopeptide	1	21264	clavulanic acid	Other:Non-NRP beta-lactam	0.08	So13.3	Streptomyces fildesensis So13.3
Region 4.2	T3PKS,CDPS	128477	175729	alkylresorcinol	Polyketide	1	So13.3	Streptomyces fildesensis So13.3
Region 5.1	T3PKS	170116	211300	A-47934	NRP:Glycopeptide	0.23	So13.3	Streptomyces fildesensis So13.3
Region 5.2	NRPS	263641	287514	actinomycin D	NRP	0.25	So13.3	Streptomyces fildesensis So13.3
Region 6.1	NRPS	81677	144620	qinichelins	NRP	0.44	So13.3	Streptomyces fildesensis So13.3
Region 9.1	other,NRPS-like	1	29235	actinomycin D	NRP	0.75	So13.3	Streptomyces fildesensis So13.3
Region 10.1	T1PKS,LAP	79622	131538	maduropeptin	Polyketide:Iterative type I + Polyketide:Enediyne type I	0.03	So13.3	Streptomyces fildesensis So13.3
Region 10.2	NRPS	136318	169585	diisonitrile antibiotic SF2768	NRP	0.61	So13.3	Streptomyces fildesensis So13.3
Region 12.1	terpene,lanthipeptide	103029	159090	geosmin	Terpene	1	So13.3	Streptomyces fildesensis So13.3
Region 15.1	siderophore	110478	125353				So13.3	Streptomyces fildesensis So13.3
Region 22.1	terpene	7757	28857	pristinol	Terpene	1	So13.3	Streptomyces fildesensis So13.3
Region 23.1	T1PKS,NRPS-like	339	48090	marineosin A / marineosin B	Polyketide	0.86	So13.3	Streptomyces fildesensis So13.3
Region 25.1	T1PKS	1	28386	4-hexadecanoyl-3-hydroxy-2-(hydroxymethyl)-2H-furan-5-one	Polyketide	0.27	So13.3	Streptomyces fildesensis So13.3
Region 26.1	NRPS	1	43387	enduracidin	NRP	0.1	So13.3	Streptomyces fildesensis So13.3
Region 26.2	bacteriocin	47523	58849				So13.3	Streptomyces fildesensis So13.3
Region 32.1	other	1	32061	A-503083 A / A-503083 B / A-503083 E / A-503083 F	NRP	0.03	So13.3	Streptomyces fildesensis So13.3
Region 33.1	ectoine	88045	98497	ectoine	Other	1	So13.3	Streptomyces fildesensis So13.3
Region 37.1	lanthipeptide	41793	64393	polyoxin A / polyoxin H	Other	0.05	So13.3	Streptomyces fildesensis So13.3
Region 39.1	terpene	83005	94052	ebelactone	Polyketide	0.05	So13.3	Streptomyces fildesensis So13.3
Region 41.1	NRPS-like	1	24584	borrelidin	Polyketide	0.05	So13.3	Streptomyces fildesensis So13.3
Region 41.2	bacteriocin	35694	47601				So13.3	Streptomyces fildesensis So13.3
Region 45.1	T1PKS	64650	88970	lankamycin	Polyketide	0.2	So13.3	Streptomyces fildesensis So13.3
Region 55.1	melanin	34731	45153	melanin	Other	0.28	So13.3	Streptomyces fildesensis So13.3
Region 58.1	T2PKS,LAP	11274	65179	lysolipin I	Polyketide	0.65	So13.3	Streptomyces fildesensis So13.3
Region 59.1	T2PKS	13963	60862	spore pigment	Polyketide	0.83	So13.3	Streptomyces fildesensis So13.3
Region 66.1	NRPS	22032	52738	deimino-antipain	NRP	0.55	So13.3	Streptomyces fildesensis So13.3
Region 68.1	siderophore	22184	36817	ficellomycin	NRP	0.03	So13.3	Streptomyces fildesensis So13.3
Region 86.1	T1PKS,NRPS	1	36136	mediomycin A	Polyketide	0.28	So13.3	Streptomyces fildesensis So13.3
Region 91.1	lanthipeptide	2103	24763	SapB	RiPP:Lanthipeptide	1	So13.3	Streptomyces fildesensis So13.3
Region 108.1	terpene	1	18066	hopene	Terpene	0.76	So13.3	Streptomyces fildesensis So13.3
Region 128.1	NRPS	1	9611				So13.3	Streptomyces fildesensis So13.3
Region 155.1	NRPS	1	3662	cysteoamide	NRP	0.27	So13.3	Streptomyces fildesensis So13.3
Region 162.1	T1PKS	1	2796				So13.3	Streptomyces fildesensis So13.3
Region 167.1	NRPS	1	2181	rhizomide A / rhizomide B / rhizomide C	NRP	1	So13.3	Streptomyces fildesensis So13.3
Region 171.1	NRPS	1	1857				So13.3	Streptomyces fildesensis So13.3
Region 1.1	lassopeptide	370892	391952	anantin C	RiPP	0.75	ATCC 14511	Streptomyces griseochromogenes ATCC 14511
Region 1.2	terpene	519391	539723	kanamycin	Saccharide	0.01	ATCC 14511	Streptomyces griseochromogenes ATCC 14511
Region 1.3	NRPS,melanin	968749	1013767	melanin	Other	0.6	ATCC 14511	Streptomyces griseochromogenes ATCC 14511
Region 1.4	siderophore	1087399	1098014	desferrioxamin B / desferrioxamine E	Other	0.83	ATCC 14511	Streptomyces griseochromogenes ATCC 14511
Region 1.5	NRPS-like,T1PKS,T2PKS	1804195	1905022	spore pigment	Polyketide	0.83	ATCC 14511	Streptomyces griseochromogenes ATCC 14511
Region 1.6	T2PKS,PKS-like,oligosaccharide,NRPS	2004194	2093889	saquayamycin Z	Polyketide:Type II + Saccharide:Oligosaccharide	0.41	ATCC 14511	Streptomyces griseochromogenes ATCC 14511
Region 1.7	butyrolactone	2427672	2438649	triacsins	Other	0.06	ATCC 14511	Streptomyces griseochromogenes ATCC 14511
Region 1.8	thiopeptide,LAP	2547590	2595324	GE37468	RiPP:Thiopeptide	1	ATCC 14511	Streptomyces griseochromogenes ATCC 14511
Region 1.9	phosphonate,bacteriocin	2815618	2856196	dehydrophos	Other	0.17	ATCC 14511	Streptomyces griseochromogenes ATCC 14511
Region 1.10	terpene	3745937	3765564	albaflavenone	Terpene	1	ATCC 14511	Streptomyces griseochromogenes ATCC 14511
Region 1.11	T1PKS	3824942	3869795	tiancimycin	Polyketide	0.16	ATCC 14511	Streptomyces griseochromogenes ATCC 14511
Region 1.12	PKS-like,NRPS,T1PKS	4053644	4109121	caerulomycin A	NRP + Polyketide	0.2	ATCC 14511	Streptomyces griseochromogenes ATCC 14511
Region 1.13	T1PKS,NRPS,siderophore	4491781	4690910	JBIR-100	Polyketide:Modular type I	0.66	ATCC 14511	Streptomyces griseochromogenes ATCC 14511
Region 1.14	NRPS,T1PKS,other	4805251	4930293	polyoxypeptin	NRP + Polyketide	0.51	ATCC 14511	Streptomyces griseochromogenes ATCC 14511
Region 1.15	bacteriocin	4940531	4950482				ATCC 14511	Streptomyces griseochromogenes ATCC 14511
Region 1.16	other,T1PKS	4957127	5009348	tetronasin	Polyketide	0.03	ATCC 14511	Streptomyces griseochromogenes ATCC 14511
Region 1.17	lassopeptide	5014896	5037436	citrulassin A	RiPP	0.5	ATCC 14511	Streptomyces griseochromogenes ATCC 14511
Region 1.18	bacteriocin	5080046	5091347				ATCC 14511	Streptomyces griseochromogenes ATCC 14511
Region 1.19	terpene	5116654	5138244	geosmin	Terpene	1	ATCC 14511	Streptomyces griseochromogenes ATCC 14511
Region 1.20	phosphonate,other,terpene	5233714	5287389	FR-900098	Other	0.27	ATCC 14511	Streptomyces griseochromogenes ATCC 14511
Region 1.21	siderophore	5387974	5401071	marineosin A / marineosin B	Polyketide	0.09	ATCC 14511	Streptomyces griseochromogenes ATCC 14511
Region 1.22	terpene	5843933	5870629	hopene	Terpene	0.76	ATCC 14511	Streptomyces griseochromogenes ATCC 14511
Region 1.23	NRPS,T1PKS	5896321	5971631	piericidin A1	Polyketide	0.5	ATCC 14511	Streptomyces griseochromogenes ATCC 14511
Region 2.1	ladderane	185890	227773	metatricycloene	Polyketide	0.35	ATCC 14511	Streptomyces griseochromogenes ATCC 14511
Region 2.2	bacteriocin	336746	347306	A54145	NRP	0.03	ATCC 14511	Streptomyces griseochromogenes ATCC 14511
Region 2.3	lanthipeptide	376997	401840				ATCC 14511	Streptomyces griseochromogenes ATCC 14511
Region 2.4	CDPS	735957	756667	kanamycin	Saccharide	0.01	ATCC 14511	Streptomyces griseochromogenes ATCC 14511
Region 2.5	lassopeptide	774790	797358	citrulassin D	RiPP	1	ATCC 14511	Streptomyces griseochromogenes ATCC 14511
Region 2.6	melanin,terpene	876991	897260	melanin	Other	0.57	ATCC 14511	Streptomyces griseochromogenes ATCC 14511
Region 2.7	NRPS,T1PKS	930723	984983	foxicins A-D	NRP + Polyketide	0.12	ATCC 14511	Streptomyces griseochromogenes ATCC 14511
Region 2.8	terpene	1000636	1019703				ATCC 14511	Streptomyces griseochromogenes ATCC 14511
Region 2.9	nucleoside	1295661	1316026	toyocamycin	Other	0.3	ATCC 14511	Streptomyces griseochromogenes ATCC 14511
Region 2.10	terpene	1327943	1349109	2-methylisoborneol	Terpene	0.75	ATCC 14511	Streptomyces griseochromogenes ATCC 14511
Region 2.11	siderophore	1358931	1370731	natamycin	Polyketide	0.09	ATCC 14511	Streptomyces griseochromogenes ATCC 14511
Region 2.12	siderophore	1778364	1791713	natamycin	Polyketide	0.09	ATCC 14511	Streptomyces griseochromogenes ATCC 14511
Region 2.13	NRPS-like,ladderane,T3PKS,phosphonate,NRPS,betalactone	1805142	1909758	herboxidiene	Polyketide	0.08	ATCC 14511	Streptomyces griseochromogenes ATCC 14511
Region 2.14	T1PKS,hglE-KS	2131352	2182998	cinnamycin	RiPP:Lanthipeptide	0.14	ATCC 14511	Streptomyces griseochromogenes ATCC 14511
Region 2.15	NRPS-like	2587283	2631140				ATCC 14511	Streptomyces griseochromogenes ATCC 14511
Region 2.16	ectoine	2853373	2863777	ectoine	Other	1	ATCC 14511	Streptomyces griseochromogenes ATCC 14511
Region 3.1	NRPS-like,NRPS	28792	103847	napsamycin A / napsamycin B / napsamycin C / napsamycin D / mureidomycin A / mureidomycin B	NRP:Uridylpeptide + Other:Nucleoside	0.86	ATCC 14511	Streptomyces griseochromogenes ATCC 14511
Region 3.2	hglE-KS,T1PKS,lanthipeptide	211637	263218	A54145	NRP	0.03	ATCC 14511	Streptomyces griseochromogenes ATCC 14511
Region 3.3	thiopeptide,LAP	577041	607082	lactazole	RiPP:Thiopeptide	0.55	ATCC 14511	Streptomyces griseochromogenes ATCC 14511
Region 3.4	lanthipeptide	716674	737416	blasticidin S	Other	0.53	ATCC 14511	Streptomyces griseochromogenes ATCC 14511
Region 3.5	T1PKS,NRPS-like,bacteriocin	746586	795510	blasticidin S	Other	0.14	ATCC 14511	Streptomyces griseochromogenes ATCC 14511
Region 3.6	lanthipeptide,T1PKS,NRPS	845842	963974	meilingmycin	Polyketide	0.17	ATCC 14511	Streptomyces griseochromogenes ATCC 14511
Region 3.7	lanthipeptide,bacteriocin	1296047	1323471	informatipeptin	RiPP:Lanthipeptide	1	ATCC 14511	Streptomyces griseochromogenes ATCC 14511
Region 3.8	other	1494856	1536229	A-503083 A / A-503083 B / A-503083 E / A-503083 F	NRP	0.07	ATCC 14511	Streptomyces griseochromogenes ATCC 14511
Region 3.9	NRPS	1561155	1616202	griselimycin	NRP	0.11	ATCC 14511	Streptomyces griseochromogenes ATCC 14511
Region 1	NRPS,T1PKS,PKS-like,butyrolactone	53608	153054	microtermolide A	NRP + Polyketide	0.46	ACCC40021	Streptomyces silaceus ACCC40021
Region 2	terpene	243772	264944				ACCC40021	Streptomyces silaceus ACCC40021
Region 3	NRPS,nucleoside,T1PKS	304420	477519	nystatin-like Pseudonocardia polyene	Polyketide	0.26	ACCC40021	Streptomyces silaceus ACCC40021
Region 4	NRPS,transAT-PKS	585268	688427	oxalomycin B	NRP + Polyketide	0.87	ACCC40021	Streptomyces silaceus ACCC40021
Region 5	NRPS-like	741071	787933	hygromycin A	Saccharide	0.12	ACCC40021	Streptomyces silaceus ACCC40021
Region 6	T3PKS,NRPS,betalactone	807312	874572	streptolydigin	NRP + Polyketide:Modular type I + Saccharide:Hybrid/tailoring	0.1	ACCC40021	Streptomyces silaceus ACCC40021
Region 7	transAT-PKS-like,NRPS,T1PKS,indole	928040	998409	5-isoprenylindole-3-carboxylate β-D-glycosyl ester	Other	0.28	ACCC40021	Streptomyces silaceus ACCC40021
Region 8	NRPS,T3PKS	1043549	1131707	feglymycin	NRP	0.73	ACCC40021	Streptomyces silaceus ACCC40021
Region 9	terpene	1340145	1364588	hopene	Terpene	0.92	ACCC40021	Streptomyces silaceus ACCC40021
Region 10	lanthipeptide	1753513	1779966				ACCC40021	Streptomyces silaceus ACCC40021
Region 11	terpene	1813950	1834583				ACCC40021	Streptomyces silaceus ACCC40021
Region 12	T1PKS	1970236	2014850	calicheamicin	Polyketide	0.05	ACCC40021	Streptomyces silaceus ACCC40021
Region 13	terpene	2138724	2159287	geosmin	Terpene	1	ACCC40021	Streptomyces silaceus ACCC40021
Region 14	bacteriocin	2193292	2204119				ACCC40021	Streptomyces silaceus ACCC40021
Region 15	terpene	2299672	2319196	pentalenolactone	Terpene	0.58	ACCC40021	Streptomyces silaceus ACCC40021
Region 16	NRPS	2477019	2527753	coelichelin	NRP	1	ACCC40021	Streptomyces silaceus ACCC40021
Region 17	siderophore	2532793	2547830	ficellomycin	NRP	0.03	ACCC40021	Streptomyces silaceus ACCC40021
Region 18	NRPS	3011709	3067563	arginomycin	Other	0.2	ACCC40021	Streptomyces silaceus ACCC40021
Region 19	terpene	3128218	3147684	albaflavenone	Terpene	1	ACCC40021	Streptomyces silaceus ACCC40021
Region 20	T1PKS,butyrolactone,other	3297543	3350590	chlorizidine A	NRP + Polyketide:Modular type I	0.11	ACCC40021	Streptomyces silaceus ACCC40021
Region 21	ladderane,NRPS	3972060	4038713	ishigamide	NRP + Polyketide	1	ACCC40021	Streptomyces silaceus ACCC40021
Region 22	melanin	4114398	4124835	istamycin	Saccharide	0.05	ACCC40021	Streptomyces silaceus ACCC40021
Region 23	T1PKS,NRPS	6027300	6075953	GE81112	NRP	0.07	ACCC40021	Streptomyces silaceus ACCC40021
Region 24	ectoine	6513048	6523452	ectoine	Other	1	ACCC40021	Streptomyces silaceus ACCC40021
Region 25	NRPS	7347680	7396415	mirubactin	NRP	0.5	ACCC40021	Streptomyces silaceus ACCC40021
Region 26	T3PKS	7524604	7563312	violapyrone B	Polyketide	0.28	ACCC40021	Streptomyces silaceus ACCC40021
Region 27	terpene	7627996	7652088	isorenieratene	Terpene	1	ACCC40021	Streptomyces silaceus ACCC40021
Region 28	NRPS,T1PKS	7725763	7783131	GE81112	NRP	0.1	ACCC40021	Streptomyces silaceus ACCC40021
Region 29	NRPS,indole,other,bacteriocin,terpene,T1PKS	7786784	7899865	A-503083 A / A-503083 B / A-503083 E / A-503083 F	NRP	0.07	ACCC40021	Streptomyces silaceus ACCC40021
Region 30	T1PKS,NRPS-like	7945731	7993579	herboxidiene	Polyketide	0.03	ACCC40021	Streptomyces silaceus ACCC40021
Region 31	CDPS	8070080	8090910				ACCC40021	Streptomyces silaceus ACCC40021
Region 32	T3PKS	8140832	8181890	alkylresorcinol	Polyketide	1	ACCC40021	Streptomyces silaceus ACCC40021
Region 33	NRPS,bacteriocin	8231594	8308757	chalcomycin A	Polyketide	0.09	ACCC40021	Streptomyces silaceus ACCC40021
Region 34	lassopeptide	8347768	8370279	moomysin	RiPP	0.75	ACCC40021	Streptomyces silaceus ACCC40021
Region 35	NRPS,bacteriocin	8379315	8437099	triacsins	Other	0.06	ACCC40021	Streptomyces silaceus ACCC40021
Region 36	butyrolactone,PKS-like,NRPS,T1PKS	8474191	8572774	microtermolide A	NRP + Polyketide	0.46	ACCC40021	Streptomyces silaceus ACCC40021
Region 1	NRPS,T1PKS	116132	188912	herbimycin A	Polyketide	0.1	BCW-1	Streptomyces bingchenggensis BCW-1
Region 2	bacteriocin	189296	197988				BCW-1	Streptomyces bingchenggensis BCW-1
Region 3	terpene	231092	251534	actinomycin D	NRP	0.21	BCW-1	Streptomyces bingchenggensis BCW-1
Region 4	NRPS,transAT-PKS,PKS-like,hglE-KS	330555	400495	phthoxazolin	NRP + Polyketide	0.06	BCW-1	Streptomyces bingchenggensis BCW-1
Region 5	T1PKS,bacteriocin	589818	634105	amycomicin	Polyketide	0.5	BCW-1	Streptomyces bingchenggensis BCW-1
Region 6	NRPS,T1PKS,transAT-PKS	767343	972371	meridamycin	NRP + Polyketide	0.26	BCW-1	Streptomyces bingchenggensis BCW-1
Region 7	T1PKS	972750	1101076	meilingmycin	Polyketide	0.53	BCW-1	Streptomyces bingchenggensis BCW-1
Region 8	T1PKS	1126950	1179141	meilingmycin	Polyketide	0.18	BCW-1	Streptomyces bingchenggensis BCW-1
Region 9	NRPS	1181538	1228645				BCW-1	Streptomyces bingchenggensis BCW-1
Region 10	NRPS,furan,T1PKS,hglE-KS	1341371	1513589	CDA1b / CDA2a / CDA2b / CDA3a / CDA3b / CDA4a / CDA4b	NRP:Ca+-dependent lipopeptide	0.12	BCW-1	Streptomyces bingchenggensis BCW-1
Region 11	terpene	1546343	1566030	pristinol	Terpene	1	BCW-1	Streptomyces bingchenggensis BCW-1
Region 12	NRPS-like	1573280	1631788	stenothricin	NRP:Cyclic depsipeptide	0.22	BCW-1	Streptomyces bingchenggensis BCW-1
Region 13	NRPS,T1PKS	1820780	1955837	lasalocid	Polyketide	0.22	BCW-1	Streptomyces bingchenggensis BCW-1
Region 14	T1PKS,PKS-like	2058351	2123263	cyphomycin	Polyketide	0.16	BCW-1	Streptomyces bingchenggensis BCW-1
Region 15	terpene	2182789	2203317	kinamycin	Polyketide	0.05	BCW-1	Streptomyces bingchenggensis BCW-1
Region 16	nucleoside	2434351	2454740	tubercidin	Other	0.81	BCW-1	Streptomyces bingchenggensis BCW-1
Region 17	NRPS-like	2477892	2519571	mediomiycin A	Polyketide	0.24	BCW-1	Streptomyces bingchenggensis BCW-1
Region 18	T1PKS	2626406	2745332	concanamycin A	Polyketide	0.21	BCW-1	Streptomyces bingchenggensis BCW-1
Region 19	terpene	2813930	2834451	geosmin	Terpene	1	BCW-1	Streptomyces bingchenggensis BCW-1
Region 20	T1PKS,NRPS	2969919	3025933	landepoxcin	NRP + Polyketide	0.22	BCW-1	Streptomyces bingchenggensis BCW-1
Region 21	LAP,thiopeptide,TfuA-related	3028051	3060047				BCW-1	Streptomyces bingchenggensis BCW-1
Region 22	terpene	3418083	3443846	hopene	Terpene	0.76	BCW-1	Streptomyces bingchenggensis BCW-1
Region 23	lassopeptide	3518110	3545015	anantin C	RiPP	0.75	BCW-1	Streptomyces bingchenggensis BCW-1
Region 24	T2PKS	3608214	3679893	spore pigment	Polyketide	0.83	BCW-1	Streptomyces bingchenggensis BCW-1
Region 25	NRPS	3882654	3933454	fluostatins M-Q	Polyketide	0.16	BCW-1	Streptomyces bingchenggensis BCW-1
Region 26	bacteriocin	4012751	4024121				BCW-1	Streptomyces bingchenggensis BCW-1
Region 27	NRPS	4052519	4099778	gobichelin A / gobichelin B	NRP	0.16	BCW-1	Streptomyces bingchenggensis BCW-1
Region 28	NRPS-like,T1PKS	4125482	4172554	borrelidin	Polyketide	0.08	BCW-1	Streptomyces bingchenggensis BCW-1
Region 29	siderophore	4305959	4317662				BCW-1	Streptomyces bingchenggensis BCW-1
Region 30	NRPS-like	4996738	5038747	echoside A / echoside B / echoside C / echoside D / echoside E	NRP	0.88	BCW-1	Streptomyces bingchenggensis BCW-1
Region 31	TfuA-related	5524843	5547436	cyphomycin	Polyketide	0.02	BCW-1	Streptomyces bingchenggensis BCW-1
Region 32	NRPS,T1PKS	7331820	7378335	phosphonoglycans	Saccharide	0.03	BCW-1	Streptomyces bingchenggensis BCW-1
Region 33	NRPS,siderophore	7744224	7803044	desferrioxamin B / desferrioxamine E	Other	1	BCW-1	Streptomyces bingchenggensis BCW-1
Region 34	ladderane,arylpolyene	8061655	8104092	atratumycin	NRP	0.31	BCW-1	Streptomyces bingchenggensis BCW-1
Region 35	NRPS,T2PKS,oligosaccharide,PKS-like	8115650	8238974	saquayamycin Z	Polyketide:Type II + Saccharide:Oligosaccharide	0.47	BCW-1	Streptomyces bingchenggensis BCW-1
Region 36	lanthipeptide	8307759	8331531				BCW-1	Streptomyces bingchenggensis BCW-1
Region 37	lanthipeptide	8347337	8373478	SBI-06990 A1 / SBI-06989 A2	RiPP:Lanthipeptide	1	BCW-1	Streptomyces bingchenggensis BCW-1
Region 38	PKS-like	9125948	9164938	chlortetracycline	Polyketide	0.14	BCW-1	Streptomyces bingchenggensis BCW-1
Region 39	ectoine	9613076	9623480	ectoine	Other	1	BCW-1	Streptomyces bingchenggensis BCW-1
Region 40	siderophore	9790988	9804831				BCW-1	Streptomyces bingchenggensis BCW-1
Region 41	T1PKS	9898292	10028355	nanchangmycin	Polyketide	1	BCW-1	Streptomyces bingchenggensis BCW-1
Region 42	butyrolactone	10562794	10573729				BCW-1	Streptomyces bingchenggensis BCW-1
Region 43	terpene	10598131	10618233	ebelactone	Polyketide	0.05	BCW-1	Streptomyces bingchenggensis BCW-1
Region 44	NRPS-like	10715817	10757387	echoside A / echoside B / echoside C / echoside D / echoside E	NRP	0.11	BCW-1	Streptomyces bingchenggensis BCW-1
Region 45	lanthipeptide	10862642	10886007				BCW-1	Streptomyces bingchenggensis BCW-1
Region 46	NRPS,T1PKS	10896821	10950354	foxicins A-D	NRP + Polyketide	0.12	BCW-1	Streptomyces bingchenggensis BCW-1
Region 47	NRPS,PKS-like	10980472	11048581	clorobiocin	Saccharide:Hybrid/tailoring + Other:Aminocoumarin	0.07	BCW-1	Streptomyces bingchenggensis BCW-1
Region 48	NRPS-like	11071081	11112072				BCW-1	Streptomyces bingchenggensis BCW-1
Region 49	transAT-PKS,NRPS,transAT-PKS-like,terpene	11438743	11565518	oxalomycin B	NRP + Polyketide	0.45	BCW-1	Streptomyces bingchenggensis BCW-1
Region 50	T1PKS	11900331	11936683	A54145	NRP	0.03	BCW-1	Streptomyces bingchenggensis BCW-1
Region 1.1	NRPS	110805	176397	thiazostatin / watasemycin A / watasemycin B / 2-hydroxyphenylthiazoline enantiopyochelin / isopyochelin	NRP	0.33	ISID311	Streptomyces sp. ISID311
Region 1.2	T3PKS	195404	236651	virginiamycin S1	NRP + Polyketide	0.16	ISID311	Streptomyces sp. ISID311
Region 1.3	melanin	391845	402321				ISID311	Streptomyces sp. ISID311
Region 1.4	NRPS-like,PKS-like,T1PKS,oligosaccharide,butyrolactone	427967	622305	cyphomycin	Polyketide	0.91	ISID311	Streptomyces sp. ISID311
Region 1.5	terpene	679216	704079	isorenieratene	Terpene	0.71	ISID311	Streptomyces sp. ISID311
Region 1.6	other,NRPS	713352	773884	deimino-antipain	NRP	0.66	ISID311	Streptomyces sp. ISID311
Region 1.7	butyrolactone	838251	849219	coelimycin P1	Polyketide:Modular type I	0.12	ISID311	Streptomyces sp. ISID311
Region 2.1	siderophore	55664	70355	ficellomycin	NRP	0.03	ISID311	Streptomyces sp. ISID311
Region 2.2	ladderane,lassopeptide	261527	303873	citrulassin D	RiPP	1	ISID311	Streptomyces sp. ISID311
Region 2.3	butyrolactone	304666	315643	neocarzinostatin	Polyketide:Iterative type I + Polyketide:Enediyne type I	0.04	ISID311	Streptomyces sp. ISID311
Region 3.1	lanthipeptide	336045	362491				ISID311	Streptomyces sp. ISID311
Region 4.1	T2PKS	30302	102817	spore pigment	Polyketide	0.75	ISID311	Streptomyces sp. ISID311
Region 4.2	bacteriocin	119866	127609				ISID311	Streptomyces sp. ISID311
Region 4.3	T3PKS	275312	316376	naringenin	Terpene	1	ISID311	Streptomyces sp. ISID311
Region 4.4	bacteriocin	338670	350601				ISID311	Streptomyces sp. ISID311
Region 4.5	NRPS,T1PKS	360316	485903	lipstatin	NRP	0.35	ISID311	Streptomyces sp. ISID311
Region 4.6	transAT-PKS	486492	572243	iso-migrastatin / migrastatin / dorrigocin A / dorrigocin B / 13-epi-dorrigocin A	Polyketide:Modular type I + Polyketide:Trans-AT type I	1	ISID311	Streptomyces sp. ISID311
Region 5.1	terpene,thiopeptide,LAP	359958	408198	siomycin	Terpene	1	ISID311	Streptomyces sp. ISID311
Region 6.1	T1PKS	61707	152682	phoslactomycin B	Polyketide	1	ISID311	Streptomyces sp. ISID311
Region 7.1	siderophore	62588	77457	vibrioferrin	Other	0.18	ISID311	Streptomyces sp. ISID311
Region 7.2	T1PKS,hglE-KS	216337	267833	sanglifehrin A	NRP + Polyketide	0.04	ISID311	Streptomyces sp. ISID311
Region 8.1	T1PKS	246033	292380	nystatin	Polyketide	0.1	ISID311	Streptomyces sp. ISID311
Region 9.1	T1PKS	1	26355	lobosamide A / lobosamide B / lobosamide C	Polyketide	0.21	ISID311	Streptomyces sp. ISID311
Region 9.2	butyrolactone	144795	155715	blasticidin S	Other	0.07	ISID311	Streptomyces sp. ISID311
Region 9.3	T3PKS	230956	272140	a201a	Other:Nucleoside	0.1	ISID311	Streptomyces sp. ISID311
Region 12.1	linaridin	78880	99777	legonaridin	RiPP	0.66	ISID311	Streptomyces sp. ISID311
Region 17.1	hglE-KS,T1PKS	1	30095	herboxidiene	Polyketide	0.03	ISID311	Streptomyces sp. ISID311
Region 17.2	terpene	115666	142299	hopene	Terpene	0.69	ISID311	Streptomyces sp. ISID311
Region 24.1	T1PKS	1	67510	sceliphrolactam	Polyketide	0.56	ISID311	Streptomyces sp. ISID311
Region 25.1	terpene,lassopeptide	62696	103270	anantin C	RiPP	0.75	ISID311	Streptomyces sp. ISID311
Region 32.1	ectoine	54120	64536	ectoine	Other	1	ISID311	Streptomyces sp. ISID311
Region 33.1	siderophore	1	9373	desferrioxamine E	Other	1	ISID311	Streptomyces sp. ISID311
Region 52.1	T1PKS	1	5662	methymycin	Polyketide:Modular type I + Saccharide:Hybrid/tailoring	0.57	ISID311	Streptomyces sp. ISID311
Region 53.1	T1PKS	1	5080				ISID311	Streptomyces sp. ISID311
Region 1	T1PKS	633164	678708	glycinocin A	NRP	0.04	103	Streptomyces lydicus 103
Region 2	T1PKS,NRPS	679508	733919	tirandamycin	NRP + Polyketide:Modular type I	0.13	103	Streptomyces lydicus 103
Region 3	lassopeptide	1044214	1064973				103	Streptomyces lydicus 103
Region 4	ectoine	2288692	2299108	ectoine	Other	1	103	Streptomyces lydicus 103
Region 5	siderophore	2381511	2392804	desferrioxamine E	Other	1	103	Streptomyces lydicus 103
Region 6	T1PKS,NRPS,terpene	2856108	2966195	streptolydigin	NRP + Polyketide:Modular type I + Saccharide:Hybrid/tailoring	0.97	103	Streptomyces lydicus 103
Region 7	T2PKS	3254571	3327086	spore pigment	Polyketide	0.83	103	Streptomyces lydicus 103
Region 8	bacteriocin	3367967	3375633				103	Streptomyces lydicus 103
Region 9	lanthipeptide	3656937	3679549	SapB	RiPP:Lanthipeptide	1	103	Streptomyces lydicus 103
Region 10	NRPS,T1PKS,betalactone	3761928	3830944	pyoverdin	NRP	0.01	103	Streptomyces lydicus 103
Region 11	NRPS-like,thiopeptide,LAP	3986403	4039403	cyclothiazomycin	RiPP:Thiopeptide	0.38	103	Streptomyces lydicus 103
Region 12	terpene,NRPS	4487944	4559707	deimino-antipain	NRP	0.66	103	Streptomyces lydicus 103
Region 13	bacteriocin	4575907	4585149				103	Streptomyces lydicus 103
Region 14	butyrolactone	4723948	4734424	hygrocin A / hygrocin B	Polyketide	0.06	103	Streptomyces lydicus 103
Region 15	NRPS,melanin	4934553	4989014	glycinocin A	NRP	0.06	103	Streptomyces lydicus 103
Region 16	other	5056584	5097513	A-503083 A / A-503083 B / A-503083 E / A-503083 F	NRP	0.07	103	Streptomyces lydicus 103
Region 17	NRPS,lassopeptide,nucleoside	5149248	5198382	citrulassin D	RiPP	1	103	Streptomyces lydicus 103
Region 18	terpene	5410042	5435613	hopene	Terpene	0.69	103	Streptomyces lydicus 103
Region 19	terpene	5580283	5600383	kanamycin	Saccharide	0.46	103	Streptomyces lydicus 103
Region 20	bacteriocin	5993231	6004073				103	Streptomyces lydicus 103
Region 21	butyrolactone	6060071	6071060				103	Streptomyces lydicus 103
Region 22	NRPS,other,T3PKS	6090981	6154344	arylomycin	NRP:Lipopeptide	0.55	103	Streptomyces lydicus 103
Region 23	siderophore	6256819	6271591	ficellomycin	NRP	0.03	103	Streptomyces lydicus 103
Region 24	NRPS	7791681	7850912	mannopeptimycin	NRP	0.81	103	Streptomyces lydicus 103
Region 25	terpene	7923764	7946001	salinomycin	Polyketide:Modular type I	0.06	103	Streptomyces lydicus 103
Region 1	NRPS	217766	263114	diisonitrile antibiotic SF2768	NRP	0.66	SM254	Streptomyces albus SM254
Region 2	terpene,NRPS	284616	359723	valinomycin / montanastatin	NRP + Saccharide:Hybrid/tailoring	0.13	SM254	Streptomyces albus SM254
Region 3	NRPS,T1PKS	515546	563652	SGR PTMs	NRP + Polyketide	1	SM254	Streptomyces albus SM254
Region 4	terpene	599871	625034	hopene	Terpene	0.76	SM254	Streptomyces albus SM254
Region 5	bacteriocin	706372	714206				SM254	Streptomyces albus SM254
Region 6	bacteriocin	1127704	1138008				SM254	Streptomyces albus SM254
Region 7	NRPS	1374730	1434987	dechlorocuracomycin	NRP	0.16	SM254	Streptomyces albus SM254
Region 8	siderophore	1539337	1552729	ficellomycin	NRP	0.05	SM254	Streptomyces albus SM254
Region 9	terpene	1809080	1829651	geosmin	Terpene	1	SM254	Streptomyces albus SM254
Region 10	terpene	2142902	2163001	julichrome Q3-3 / julichrome Q3-5	Polyketide	0.25	SM254	Streptomyces albus SM254
Region 11	LAP,thiopeptide	2653043	2685526	fluostatins M-Q	Polyketide	0.04	SM254	Streptomyces albus SM254
Region 12	lanthipeptide	2981912	3002700	AmfS	RiPP:Lanthipeptide	0.8	SM254	Streptomyces albus SM254
Region 13	NRPS	3774275	3822461	gobichelin A / gobichelin B	NRP	0.22	SM254	Streptomyces albus SM254
Region 14	NRPS	4069020	4173322	surugamide A / surugamide D	NRP	1	SM254	Streptomyces albus SM254
Region 15	NRPS	4687346	4730090				SM254	Streptomyces albus SM254
Region 16	siderophore	4967481	4979301	desferrioxamin B	Other	1	SM254	Streptomyces albus SM254
Region 17	ectoine	5900099	5910497	ectoine	Other	1	SM254	Streptomyces albus SM254
Region 18	NRPS-like	6658997	6702172	indigoidine	NRP	0.8	SM254	Streptomyces albus SM254
Region 19	bacteriocin,terpene	6722586	6750031	isorenieratene	Terpene	0.75	SM254	Streptomyces albus SM254
Region 20	T3PKS	6859133	6900230	herboxidiene	Polyketide	0.12	SM254	Streptomyces albus SM254
Region 21	T1PKS,NRPS-like,NRPS,lanthipeptide	6906612	7170504	levorin A3 / C06690 / FR-008-III / candicidin A / UNII-AP5PEF5W7U	Polyketide	1	SM254	Streptomyces albus SM254
