# Supplementary material for: Genome Mining Revealed a High Biosynthetic Potential for Antifungal Streptomyces sp. S-2 Isolated from Black Soot
Source: Int J Mol Sci. 2020 Apr 7;21(7):2558. doi: 10.3390/ijms21072558 (PMC7177978; doi:10.3390/ijms21072558)
Supplement: Supplementary file 1 [file ijms-21-02558-s001.zip › S-2_Table_S3_List of strain used in phylogenetical analysis with basic statistics for their genomes and isolation sources.xlsx]

## Sheet: Phylogenetic tree
Strain	GenBank Accessions	Genome Length	GC Content	PATRIC CDS	RefSeq CDS	Isolation Source
Streptomyces coelicolor A3(2)	AL645882	9054847	72	8325	8154	ND
Streptomyces lividans 1326	APVM01000000	8496762	72.1633	8050	8081	soil
Streptomyces formicae KY5	CP022685	9611874	71.38	8393	8162	Kenya
Streptomyces koyangensis VK-A60T	CP031742	7220839	73.0269	6695	6318	soil
Streptomyces albus DSM 41398	CP010519.1	8384669	72.64	6923	7330	soil
Streptomyces cacaoi OABC16	VSKT01000000	8578932	73.3583	7350	ND	marine sediment
Streptomyces exfoliatus A1013Y	CP040244	7646296	71.5886	7234	ND	soil
Streptomyces glaucescens GLA.O	CP009438.1	7623774	72.91	6719	6567	soil
Streptomyces rimosus ATCC 10970	CP023688	9361154	71.9597	8671	8107	soil
Streptomyces ambofaciens ATCC 23877	CP012382	8393598	72.19	7953	7801	soil
Streptomyces sporocinereus NBRC 100766	BCAN00000000	10165415	71.88	9090	ND	ND
Streptomyces albus J1074	CP004370	6841649	73.32	6120	5832	ND
Streptomyces lydicus GS93	CP019457	8243179	72.01	7497	ND	soil
Streptomyces griseus subsp. griseus ATCC 13273	CP032543	7238194	71.7015	6714	ND	soil
Streptomyces alboflavus MDJK44	CP021748	9622415	72.09	9185	8882	peony rhizosphere
Streptomyces gibsonii NRRL B-1335	LIQP01000000	6963283	72.54	6753	ND	ND
Streptomyces mediolani NRRL WC-3934	JOJK00000000	8120903	71.4	7420	ND	soil
