# Supplementary material for: Genome Mining Revealed a High Biosynthetic Potential for Antifungal Streptomyces sp. S-2 Isolated from Black Soot
Source: Int J Mol Sci. 2020 Apr 7;21(7):2558. doi: 10.3390/ijms21072558 (PMC7177978; doi:10.3390/ijms21072558)
Supplement: Supplementary file 1 [file ijms-21-02558-s001.zip › S-2_Table_S4_List of strain used in BGCs prediction with basic statistics for their genomes and isolation sources.xlsx]

## Sheet: Strains
Genome Name	GenBank Accessions	Genome Length	GC Content	PATRIC CDS	RefSeq CDS	Isolation Source
Micromonospora aurantiaca ATCC 27029	CP002162	7025559	72.9	6337	6222	soil
Micromonospora echinospora DSM 43816	LT607413	7775586	72.31	6966	6449	soil
Streptomyces albus J1074	CP004370	6841649	73.32	6120	5832
Streptomyces albus SM254	CP014485	7170504	73.34	6473	6180	copper-rich brine from underground mine
Streptomyces ambofaciens ATCC 23877	CP012382	8393598	72.19	7953	7801	soil
Streptomyces bingchenggensis BCW-1	CP002047	11936683	70.75	10313	10022	soil
Streptomyces coelicolor A3(2)	AL645882	9054847	72	8325	8154	soil
Streptomyces fildesensis So13.3	PYSU00000000	9475060	70.5		8586	Antarctic soil
Streptomyces formicae KY5	CP022685	9611874	71.38	8393	8162	from Tetraponera penzigi fungus growing ants
Streptomyces griseochromogenes ATCC 14511	CP016279	10813680	70.45	10278		soil
Streptomyces griseus S4-7	JYBE01000000	7628220	71.58	7220	6930	strawberry rhizosphere
Streptomyces griseus subsp. griseus NRRL WC-3066	LLZL01000000	7151148	73.41	6613	6118	forest soil
Streptomyces hygroscopicus subsp. jinggangensis 5008	CP003275	10383684	71.84	9901	9108	Jinggang Mountain area of China
Streptomyces kanasensis ZX01	LNSV00000000	7026257	73.88	6814	5961	woods soil
Streptomyces lydicus 103	CP017157	8201357	72.22	7502	7036	soil
Streptomyces lydicus WYEC 108	CP029042	9125666	70.799	8388	7882	soil
Streptomyces olivoreticuli subsp. olivoreticuli ATCC 31159	CP031455	8809793	71.1089	7923		soil
Streptomyces rapamycinicus NRRL 5491	CP006567	12700734	70.6	10393	10002	soil
Streptomyces roseosporus NRRL 11379	ABYX00000000	7881159	71.4	7079	7056
Streptomyces silaceus ACCC40021	CP015588	8625867	72.09	7813	7258	root
Streptomyces sp. CC71	LOSR00000000	7888579	72.35	7612	6564	sediment from the Churince hydrological system
Streptomyces sp. FR-008	CP009802	7258031	73.32	6897	7090	protoplast fusion of two Streptomyces strains
Streptomyces sp. GBA 94-10	ASHF01000000	7224475	72.96	6566	6148	sponge
Streptomyces sp. GKU 895	MWJO00000000	8296413	70.73	8708	7635	roots of Saccharum officinarum
Streptomyces sp. ISID311	VOQD01000000	8187711	71.0438	7479	7003
Streptomyces sp. JS01	JPWW00000000	7799375	71.6	7139	6693	mangrove sediment
Streptomyces sp. KE1	LAYX01000000	6830045	73.43	6294	5650	healthy human skin surface
Streptomyces sp. MBRL 601	JXOM01000000	4508621	71.85	5994	2647	rhizome of Acorus calamus
Streptomyces sp. PTY087I2	LZRD00000000	8164109	71.5	7388	7035	Styela canopus, a tunicate collected
Streptomyces sp. PVA 94-07	ASHE01000000	7106149	73.05	6359	6004	sponge
Streptomyces sp. SM8	AMPN00000000	7152085	73.3	6352	6517	from Haliclona simulans
Streptomyces wadayamensis A23	JHDU00000000	7056006	73.3	5998	5463	plant tissue
Streptomyces sp. S-2	WMKI00000000	6971375	73.1		6680	black soot
